# Supplementary material for: Interrogating domain-domain interactions with parsimony based approaches
Source: BMC Bioinformatics. 2008 Mar 26;9:171. doi: 10.1186/1471-2105-9-171 (PMC2358894; doi:10.1186/1471-2105-9-171)
Supplement: Additional file 1 — Mapping of Supra-domains to domains. This file contains 162 rows, each containing one supra-domain name followed by the names of the original domains included in it, separated by a blank character. [file 1471-2105-9-171-S1.txt]

SUPRDOM1 Prion Prion_octapep
SUPRDOM2 NOD NODP
SUPRDOM3 RNA_pol_Rpb2_1 RNA_pol_Rpb2_2 RNA_pol_Rpb2_3 RNA_pol_Rpb2_6 RNA_pol_Rpb2_7
SUPRDOM4 Hemopexin Peptidase_M10 Peptidase_M10_N
SUPRDOM5 PARP PARP_reg WGR zf-PARP
SUPRDOM6 RNA_pol_Rpb5_C RNA_pol_Rpb5_N
SUPRDOM7 LBP_BPI_CETP LBP_BPI_CETP_C
SUPRDOM8 RB_A RB_B
SUPRDOM9 OKR_DC_1 OKR_DC_1_C OKR_DC_1_N
SUPRDOM10 FAT FATC
SUPRDOM11 Cbl_N2 Cbl_N3
SUPRDOM12 STAT_bind STAT_int
SUPRDOM13 DUF902 DUF906 KIX
SUPRDOM14 Orn_Arg_deC_N Orn_DAP_Arg_deC
SUPRDOM15 Gln-synt_C Gln-synt_N
SUPRDOM16 PD40 TolB_N
SUPRDOM17 Synapsin_C Synapsin_N
SUPRDOM18 Ribonuc_red_lgC Ribonuc_red_lgN
SUPRDOM19 AlaDh_PNT_C AlaDh_PNT_N
SUPRDOM20 Transglut_C Transglut_N
SUPRDOM21 Bunya_G1 Bunya_G2
SUPRDOM22 Hexokinase_1 Hexokinase_2
SUPRDOM23 ATP-synt_ab_C ATP-synt_ab_N
SUPRDOM24 Adeno_E1B_55K Adeno_E1B_55K_N
SUPRDOM25 RNA_pol_Rpb1_1 RNA_pol_Rpb1_2 RNA_pol_Rpb1_3 RNA_pol_Rpb1_4 RNA_pol_Rpb1_5
SUPRDOM26 RNA_pol_Rpb1_6 RNA_pol_Rpb1_7
SUPRDOM27 DEAD_2 DUF1227
SUPRDOM28 THF_DHG_CYH THF_DHG_CYH_C
SUPRDOM29 DUF1546 TAF
SUPRDOM30 eRF1_1 eRF1_2 eRF1_3
SUPRDOM31 Sec23_helical Sec23_trunk
SUPRDOM32 Tubulin Tubulin_C
SUPRDOM33 CPSase_L_D2 CPSase_L_chain
SUPRDOM34 Myc-LZ Myc_N
SUPRDOM35 PCNA_C PCNA_N
SUPRDOM36 TPP_enzyme_M TPP_enzyme_N
SUPRDOM37 A2M A2M_comp A2M_N A2M_N_2 A2M_recep
SUPRDOM38 Gag_p24 Retro_M
SUPRDOM39 Autophagy_C Autophagy_N
SUPRDOM40 NAD_Gly3P_dh_C NAD_Gly3P_dh_N
SUPRDOM41 MutS_III MutS_IV
SUPRDOM42 QRPTase_C QRPTase_N
SUPRDOM43 M20_dimer Peptidase_M20
SUPRDOM44 HK TMP-TENI
SUPRDOM45 Topoisom_I Topoisom_I_N
SUPRDOM46 XPA_C XPA_N
SUPRDOM47 Dynamin_M GED
SUPRDOM48 Gp_dh_C Gp_dh_N
SUPRDOM49 Hom_end Hom_end_hint
SUPRDOM50 PAP_RNA-bind PAP_central
SUPRDOM51 mRNA_cap_C mRNA_cap_enzyme
SUPRDOM52 TFIIA_gamma_C TFIIA_gamma_N
SUPRDOM53 MF_alpha MF_alpha_N
SUPRDOM54 Ku Ku_C Ku_N
SUPRDOM55 Ribosomal_L11 Ribosomal_L11_N
SUPRDOM56 DHQ_synthase DHquinase_I EPSP_synthase Shikimate_DH SKI
SUPRDOM57 Ribosomal_S5 Ribosomal_S5_C
SUPRDOM58 Bgal_small_C Bgal_small_N Glyco_hydro_2
SUPRDOM59 Glyco_hydro_2_C Glyco_hydro_2_N
SUPRDOM60 Homoserine_dh NAD_binding_3
SUPRDOM61 Sigma70_ner Sigma70_r1_2
SUPRDOM62 DNA_ligase_OB DNA_ligase_aden DNA_ligase_ZBD
SUPRDOM63 Sigma54_AID Sigma54_CBD Sigma54_DBD
SUPRDOM64 FeoB_C FeoB_N Gate
SUPRDOM65 5_3_exonuc_N DNA_pol_A
SUPRDOM66 SecD_SecF Sec_GG
SUPRDOM67 Hydant_A_N Hydantoinase_A
SUPRDOM68 UreE_C UreE_N
SUPRDOM69 PGM_PMM_I PGM_PMM_II PGM_PMM_IV
SUPRDOM70 H-kinase_dim P2
SUPRDOM71 Metalloenzyme iPGM_N
SUPRDOM72 SDH_alpha SDH_beta
SUPRDOM73 LON Lon_C
SUPRDOM74 CarD_TRCF TRCF
SUPRDOM75 Trigger_C Trigger_N
SUPRDOM76 S-AdoMet_synt_C S-AdoMet_synt_M S-AdoMet_synt_N
SUPRDOM77 DUF1078 FlaE
SUPRDOM78 Ribosomal_L2 Ribosomal_L2_C
SUPRDOM79 SEC-C SecA_DEAD SecA_PP_bind SecA_SW
SUPRDOM80 DnaB DnaB_C
SUPRDOM81 FliD_C FliD_N
SUPRDOM82 DapB_C DapB_N
SUPRDOM83 PHP_C PHP_N
SUPRDOM84 TrkA_C TrkA_N
SUPRDOM85 GARS_A GARS_B GARS_C GARS_N
SUPRDOM86 PEP-utilizers PEP-utilizers_C
SUPRDOM87 Enolase_C Enolase_N
SUPRDOM88 Flocculin PA14
SUPRDOM89 IPPT IPT
SUPRDOM90 Ldh_1_C Ldh_1_N
SUPRDOM91 Malic_M malic
SUPRDOM92 Dak1 Dak2
SUPRDOM93 RTC RTC_insert
SUPRDOM94 DUF383 DUF384
SUPRDOM95 Ribosomal_L5 Ribosomal_L5_C
SUPRDOM96 GatB GatB_N GatB_Yqey
SUPRDOM97 G6PD_C G6PD_N
SUPRDOM98 AdoHcyase AdoHcyase_NAD
SUPRDOM99 Semialdhyde_dh Semialdhyde_dhC
SUPRDOM100 TPK_B1_binding TPK_catalytic
SUPRDOM101 GalP_UDP_tr_C GalP_UDP_transf
SUPRDOM102 DNA_ligase_A_C DNA_ligase_A_M
SUPRDOM103 DHH DHHA2
SUPRDOM104 DUF908 DUF913
SUPRDOM105 PTN_MK_C PTN_MK_N
SUPRDOM106 DSL MNNL
SUPRDOM107 OTCace OTCace_N
SUPRDOM108 PyrI PyrI_C
SUPRDOM109 COX2 COX2_TM
SUPRDOM110 RuBisCO_large RuBisCO_large_N
SUPRDOM111 FGGY_C FGGY_N
SUPRDOM112 Pili_assembly_C Pili_assembly_N
SUPRDOM113 AHS1 AHS2
SUPRDOM114 DNA_photolyase FAD_binding_7
SUPRDOM115 Histidinol_dh PRA-CH PRA-PH
SUPRDOM116 Glu_synth_NTN Glu_synthase Glu_syn_central GXGXG
SUPRDOM117 ATE_C ATE_N
SUPRDOM118 THUMP UPF0020
SUPRDOM119 AraC_binding HTH_AraC
SUPRDOM120 Arg_repressor Arg_repressor_C
SUPRDOM121 CAT_RBD PRD
SUPRDOM122 CheR CheR_N
SUPRDOM123 LacI Peripla_BP_1
SUPRDOM124 Glycos_trans_3N Glycos_transf_3
SUPRDOM125 DNA_pol3_beta DNA_pol3_beta_2 DNA_pol3_beta_3
SUPRDOM126 GSH-S_ATP GSH-S_N
SUPRDOM127 MinC_C MinC_N
SUPRDOM128 MoeA_C MoeA_N
SUPRDOM129 PTS_EIIA_2 PTS_IIB
SUPRDOM130 Rho_N Rho_RNA_bind
SUPRDOM131 RseA_C RseA_N
SUPRDOM132 RuvA_C RuvA_N
SUPRDOM133 RuvB_C RuvB_N
SUPRDOM134 MCPsignal TarH
SUPRDOM135 Cu_amine_oxid Cu_amine_oxidN2 Cu_amine_oxidN3
SUPRDOM136 HemolysinCabind RTX
SUPRDOM137 Transposase_11 Transposase_Tn5
SUPRDOM138 Shugoshin_C Shugoshin_N
SUPRDOM139 Attacin_C Attacin_N
SUPRDOM140 Laminin_I Laminin_II
SUPRDOM141 tRNA_synt_1c_R1 tRNA_synt_1c_R2
SUPRDOM142 CwfJ_C_1 CwfJ_C_2
SUPRDOM143 DEC-1_C Dec-1 DEC-1_N
SUPRDOM144 Neur_chan_LBD Neur_chan_memb
SUPRDOM145 APC_15aa APC_crr SAMP
SUPRDOM146 Porphobil_deam Porphobil_deamC
SUPRDOM147 GMC_oxred_C GMC_oxred_N
SUPRDOM148 SapA SapB_1 SapB_2
SUPRDOM149 IFRD IFRD_C
SUPRDOM150 Acyl-CoA_dh_M Acyl-CoA_dh_N
SUPRDOM151 Pep_M12B_propep Reprolysin
SUPRDOM152 G2F NIDO
SUPRDOM153 HNOB HNOBA
SUPRDOM154 zf-A20 zf-AN1
SUPRDOM155 Ald_Xan_dh_C Ald_Xan_dh_C2 CO_deh_flav_C FAD_binding_5 Fer2_2
SUPRDOM156 NMT NMT_C
SUPRDOM157 Hemocyanin_C Hemocyanin_M Hemocyanin_N
SUPRDOM158 Antifreeze NeuB
SUPRDOM159 LysM TLD
SUPRDOM160 UDPG_MGDP_dh UDPG_MGDP_dh_C UDPG_MGDP_dh_N
SUPRDOM161 B12-binding_2 Met_synt_B12 Pterin_bind
SUPRDOM162 Antistasin WAP
