# Supplementary material for: Interrogating domain-domain interactions with parsimony based approaches
Source: BMC Bioinformatics. 2008 Mar 26;9:171. doi: 10.1186/1471-2105-9-171 (PMC2358894; doi:10.1186/1471-2105-9-171)
Supplement: Additional file 2 — Set of gold standard pairs. This file contains the 691 generalized domain pairs in the gold standard set. Each line contains the names of two domains that comprise a pair, separated by a TAB character. [file 1471-2105-9-171-S2.txt]

HMA	HMA
TonB	TonB
Cyclin_N	Pkinase
HSP20	HSP20
Rib_5-P_isom_A	Rib_5-P_isom_A
G-gamma	WD40
HLH	SUPRDOM34
ATP-synt_ab	ATP-synt_ab
CBF_beta	Runt
FKBP_C	Metallophos
Nucleoporin2	Nucleoporin2
Transketolase_C	Transketolase_N
P-II	P-II
SUPRDOM131	Sigma70_r2
GST_C	GST_N
dUTPase	dUTPase
SUPRDOM44	SUPRDOM44
AAA	AAA
SUPRDOM132	SUPRDOM132
EGF	Trypsin
Acid_phosphat_A	Acid_phosphat_A
ATP-synt_ab	SUPRDOM49
Actin	Actin
MutS_I	MutS_I
UBACT	ubiquitin
Mn_catalase	Mn_catalase
Biotin_carb_C	Biotin_carb_C
RNA_pol_A_bac	SUPRDOM25
PFK	PFK
G-alpha	G-alpha
SUPRDOM19	SUPRDOM19
Arf	GMP_PDE_delta
SUPRDOM41	SUPRDOM41
AdoMet_dc	AdoMet_dc
PK	PK_C
MobB	MobB
PDZ	PDZ
HTH_1	LysR_substrate
HSP70	HSP70
PdxA	PdxA
Pkinase	Pkinase
ABC_tran	FecCD
ATP-synt	SUPRDOM23
MoaE	MoaE
Ras	RhoGAP
SAICAR_synt	SAICAR_synt
CDKN3	Pkinase
WH1	WH1
LRR	RnaseA
SUPRDOM129	SUPRDOM129
C1-set	MHC_I
SNAP-25	SNARE
GerE	GerE
RBD	Ras
ETF_alpha	ETF_beta
PTA_PTB	PTA_PTB
Nitroreductase	Nitroreductase
HR1	Ras
NGF	NGF
Troponin	efhand
Ras	TPR
Transketolase_C	Transketolase_C
fn3	fn3
TauD	TauD
MS_channel	MS_channel
Arm	SUPRDOM145
Pyr_redox	Pyr_redox_dim
GIY-YIG	GIY-YIG
RNA_POL_M_15KD	RNA_pol_Rpb2_4
V-set	V-set
DNA_gyraseB	HATPase_c
GTP_EFTU_D3	GTP_EFTU_D3
DNA_RNApol_7kD	RNA_pol_A_bac
ACBP	ACBP
Amidohydro_1	Urease_beta
CoA_binding	CoA_binding
2-Hacid_dh_C	2-Hacid_dh_C
PTPS	PTPS
SUPRDOM3	Sigma70_r4
SUPRDOM3	Sigma70_r3
Translin	Translin
FecCD	FecCD
EF1_GNE	GTP_EFTU
GDI	PPTA
CK_II_beta	Pkinase
IU_nuc_hydro	IU_nuc_hydro
RA	Ras
PKI	Pkinase_C
Helicase_C	Helicase_C
SRF-TF	SRF-TF
Peptidase_M17	Peptidase_M17
Histone	Histone
adh_short	adh_short
Ras	RasGEF_N
Ribonuc_red_sm	Ribonuc_red_sm
SUPRDOM160	SUPRDOM160
DMRL_synthase	DMRL_synthase
NHase_alpha	NHase_beta
HSP90	HSP90
SpoU_methylase	SpoU_methylase
Trypsin	Trypsin
RhoGAP	RhoGAP
LacY_symp	LacY_symp
Aldedh	Aldedh
SNARE	SNARE
GST_C	GST_C
Sigma70_r2	Sigma70_r4
SUPRDOM101	SUPRDOM101
TIR	TIR
RNA_POL_M_15KD	SUPRDOM26
PNTB	SUPRDOM19
Ribosomal_S18	Ribosomal_S6
z-alpha	z-alpha
Myosin_N	Myosin_head
Aldolase_II	Aldolase_II
Amidase_2	Amidase_2
PX	PX
Carn_acyltransf	Carn_acyltransf
SUPRDOM107	SUPRDOM108
Ran_BP1	Ras
Urease_beta	Urease_gamma
PNP_UDP_1	PNP_UDP_1
Aminotran_1_2	Aminotran_1_2
SUPRDOM107	SUPRDOM107
Metallophos	Metallophos
E1_dh	Transketolase_C
MutS_V	SUPRDOM41
Pribosyltran	Pribosyltran
KorB_C	KorB_C
polyprenyl_synt	polyprenyl_synt
ThiF	UBACT
PGAM	PGAM
CBS	CBS
FKBP_C	Pkinase
COX1	SUPRDOM109
Gelsolin	Gelsolin
4HBT	4HBT
Ank	RHD
PDZ	Ras
Ras	RhoGEF
SUPRDOM29	TFIID-31kDa
PBD	PBD
RNA_pol_A_bac	RNA_pol_L
RuBisCO_small	RuBisCO_small
SUPRDOM127	SUPRDOM127
C2-set	C2-set
RNA_pol_L	SUPRDOM3
Peptidase_M27	Peptidase_M27
Adaptin_N	Clat_adaptor_s
6PF2K	PGAM
Kinesin	Kinesin
Rhodanese	Rhodanese
Transket_pyr	Transket_pyr
UCH	ubiquitin
RIP	SLT_beta
UDPGP	UDPGP
Fe-ADH	Fe-ADH
Arginosuc_synth	Arginosuc_synth
ArsA_ATPase	ArsA_ATPase
LRR	Ras
PALP	PALP
MAD	MAD
RNA_pol_Rpb4	S1
LRR	LRR
Ribonuc_L-PSP	Ribonuc_L-PSP
SUPRDOM68	SUPRDOM68
HTH_4	HTH_4
Sema	Trypsin
DNA_gyraseB	DNA_gyraseB
RHD	RHD
TIG	TIG
RHD	Thioredoxin
GDI	Ras
Phage_F	Phage_G
Ephrin_lbd	Ephrin_lbd
Androgen_recep	Hormone_recep
EGF	Lectin_C
MarR	MarR
Rad52_Rad22	Rad52_Rad22
Activin_recp	TGF_beta
Actin	Gelsolin
Porin_1	Porin_1
PDZ	Trypsin
Aldolase	Aldolase
FHA	FHA
Ribosomal_L12	Ribosomal_L12
MHC_II_alpha	MHC_II_beta
TNFR_c6	TNFR_c6
GTP_EFTU	GTP_EFTU_D2
GTP_EFTU	GTP_EFTU_D3
TBP	TFIIB
MGS	MGS
Transthyretin	Transthyretin
RasGEF	RasGEF
SATase_N	SATase_N
Flt3_lig	Flt3_lig
HlyD	HlyD
ICL	ICL
LRR	Trypsin
SUPRDOM52	TFIIA
EGF	Tissue_fac
RNA_pol_A_bac	RNA_pol_N
Fe_hyd_SSU	Fe_hyd_lg_C
MHC_I	TFR_dimer
SNARE	V-SNARE
CDC37	HATPase_c
RNA_pol_L	SUPRDOM25
TK	TK
G-alpha	GoLoco
Ank	P53
SUPRDOM80	SUPRDOM80
CDK5_activator	Pkinase
DHDPS	DHDPS
Pyrophosphatase	Pyrophosphatase
E1_dh	Transket_pyr
DEAD	DEAD
SUPRDOM4	TIMP
Bac_DNA_binding	Bac_DNA_binding
Peptidase_M16_C	Peptidase_M16_C
tRNA_int_endo	tRNA_int_endo
RRM_1	RRM_1
DNA_mis_repair	HATPase_c
SpoA	SpoA
LRR	Skp1_POZ
FBPase	FBPase
SUPRDOM42	SUPRDOM42
SCO1-SenC	SCO1-SenC
Ribosomal_S15	Ribosomal_S6
GTP_EFTU	GTP_EFTU
Sigma54_activat	Sigma54_activat
ATP-synt	ATP-synt_DE_N
ANTH	ANTH
EGF	EGF
RusA	RusA
SelR	SelR
Amidohydro_1	Amidohydro_1
MIF4G	MIF4G
Bac_luciferase	Bac_luciferase
BAG	HSP70
Gla	Tissue_fac
SUPRDOM120	SUPRDOM120
NAD_kinase	NAD_kinase
EF_TS	GTP_EFTU
Arginase	Arginase
FG-GAP	Integrin_beta
Anth_synt_I_N	GATase
Kunitz_BPTI	Kunitz_BPTI
CLP_protease	CLP_protease
RNA_POL_M_15KD	SUPRDOM3
TGF_beta	TGF_beta
SUPRDOM25	Sigma70_r3
NAC	NAC
PH	RhoGEF
Aminotran_5	Aminotran_5
IMPDH	IMPDH
EGF	Recep_L_domain
Calpain_III	efhand
GFO_IDH_MocA	GFO_IDH_MocA
MaoC_dehydratas	MaoC_dehydratas
EMP24_GP25L	EMP24_GP25L
PKI	Pkinase
Peptidase_M16	Peptidase_M16_C
Homeobox	SRF-TF
Enterotoxin_a	Enterotoxin_b
DNA_pol_B_exo	DNA_pol_B_exo
Death	Death
Synaptobrevin	Synaptobrevin
PK	PK
CDC48_N	UBX
ThiF	ThiS
F5_F8_type_C	F5_F8_type_C
Fe_hyd_SSU	Fer4
PNTB	PNTB
SUPRDOM25	Sigma70_r2
SUPRDOM25	Sigma70_r4
Trans_reg_C	Trans_reg_C
DNA_RNApol_7kD	SUPRDOM3
GTP_EFTU	UBA
Myosin_N	efhand
SIR2	SIR2
IFN-gamma	IFNGR1
Xlink	Xlink
Glyco_transf_20	Glyco_transf_20
Hpt	Response_reg
BH4	Bcl-2
TPR	TPR
SUPRDOM23	SUPRDOM23
Pro_isomerase	efhand
CPSase_L_D3	CPSase_L_D3
Arm	ig
IL6	IL6
Cys_Met_Meta_PP	Cys_Met_Meta_PP
Fer2	Succ_DH_flav_C
RNA_pol_Rpb4	RNA_pol_Rpb7_N
Cpn10	Cpn60_TCP1
LuxS	LuxS
B5	tRNA-synt_2d
SecB	SecB
ABC_membrane	ABC_membrane
CARD	CARD
ATP-synt	ATP-synt_ab
AIRC	AIRC
PH	Ras
RNA_pol_L	RNA_pol_N
PK_C	PK_C
ADH_zinc_N	ADH_zinc_N
Actin	FH2
UBA	UQ_con
SUPRDOM54	SUPRDOM54
CDI	Pkinase
Arrestin_C	Arrestin_C
Arm	Arm
RNase_PH_C	RNase_PH_C
ResIII	ResIII
Oxidored_nitro	Oxidored_nitro
Cyclin_C	Pkinase
MoeZ_MoeB	ThiS
Metallophos	Pro_isomerase
CAS_CSE1	Ras
GHMP_kinases	GHMP_kinases
EGF_CA	Trypsin
Nucleoplasmin	Nucleoplasmin
GrpE	GrpE
2-oxoacid_dh	2-oxoacid_dh
EPO_TPO	fn3
Adaptin_N	Adaptin_N
Amidase_2	RNA_pol
ATP-synt_ab	SUPRDOM23
GTP_cyclohydroI	GTP_cyclohydroI
C1-set	C1-set
Flagellin_C	FliS
SNARE	Synaptobrevin
TOBE	TOBE
SRP14	SRP9
RNA_pol_L	RNA_pol_L
AIG1	AIG1
SUPRDOM60	SUPRDOM60
SUPRDOM135	SUPRDOM135
HORMA	MAD
Arm	Scramblase
BRCT	P53
BAH	BAH
Zn_clus	Zn_clus
RNA_pol_A_bac	SUPRDOM3
Colicin_Pyocin	HNH
Filament	Filament
CbiA	CbiA
zf-C4	zf-C4
FAD_binding_2	FAD_binding_2
ATP-sulfurylase	ATP-sulfurylase
FGF	I-set
HORMA	HORMA
IBB	Scramblase
SeqA	SeqA
CutC	CutC
S1	S1
Flavodoxin_1	Flavodoxin_1
SMC_N	SMC_hinge
SUPRDOM87	SUPRDOM87
Glyco_hydro_4	Glyco_hydro_4
HTH_5	HTH_5
AAA	SUPRDOM132
IF-2B	IF-2B
FMN_red	FMN_red
MIF4G	Smg4_UPF3
Tissue_fac	Trypsin
Aldo_ket_red	Aldo_ket_red
TNF	TNF
RNA_pol_Rpb7_N	SUPRDOM25
SUPRDOM61	Sigma70_r3
Clp_N	Clp_N
SUPRDOM32	SUPRDOM32
Ketoacyl-synt_C	ketoacyl-synt
RNase_PH	RNase_PH
NIF3	NIF3
Acetate_kinase	Acetate_kinase
ATP-synt_ab	SUPRDOM130
RHD	bZIP
E3_binding	Transketolase_C
ThiF	ubiquitin
SUPRDOM11	UQ_con
Adap_comp_sub	Adaptin_N
UvrD-helicase	UvrD-helicase
Ras	RasGEF
Spectrin	Spectrin
DAHP_synth_1	DAHP_synth_1
CH	Spectrin
SSB	SSB
CDI	Cyclin_N
bZIP	bZIP
IQ	Myosin_head
NiFeSe_Hases	Oxidored_q6
Ferritin	Ferritin
IL12	fn3
LIF_OSM	fn3
PB1	PB1
KE2	Prefoldin
SWIB	SWIB
LSM	LSM
TEBP_beta	Telo_bind
Tsg101	ubiquitin
MH2	MH2
HATPase_c	STAS
Hexapep	SATase_N
CK_II_beta	CK_II_beta
G-alpha	WD40
Lipase	Lipase
B12-binding	MM_CoA_mutase
WD40	WD40
Sec1	Syntaxin
PPTA	Prenyltrans
Pantoate_transf	Pantoate_transf
2-Hacid_dh	2-Hacid_dh_C
PDGF	PDGF
dsrm	dsrm
SUPRDOM18	SUPRDOM18
dCMP_cyt_deam	dCMP_cyt_deam
Sigma70_r4	Sigma70_r4
RNA_pol_L	RNA_pol_Rpb8
STAS	STAS
P53	P53
SUPRDOM123	SUPRDOM123
Response_reg	Response_reg
RVP	RVP
tRNA_bind	tRNA_bind
BIR	Peptidase_C14
F-box	Skp1
Fimbrial	SUPRDOM112
CTP_transf_2	CTP_transf_2
DNA_pol_B	DNA_pol_B_exo
SH2	SH2
bZIP	zf-C2H2
NTP_transferase	NTP_transferase
Homeobox	Homeobox
Polyoma_coat	Polyoma_coat2
Arm	CAS_CSE1
NTF2	NTF2
SUPRDOM22	SUPRDOM22
Ras	RasGAP
K_tetra	K_tetra
Synaptobrevin	V-SNARE
SH2	SH3_1
SMC_hinge	SMC_hinge
Histone_HNS	Histone_HNS
Isochorismatase	Isochorismatase
E1_dh	E1_dh
TBP	TFIIA
Clathrin	Clathrin
SAM_decarbox	SAM_decarbox
SUPRDOM25	SUPRDOM61
Asparaginase	Asparaginase
ParBc	ParBc
14-3-3	14-3-3
Glyco_transf_8	Glyco_transf_8
RNA_pol_Rpb6	SUPRDOM25
RNA_pol_Rpb6	SUPRDOM26
HATPase_c	HATPase_c
SAM_1	SAM_1
FAD_binding_2	Fer2
FAD_binding_2	Fer4
BTB	BTB
Spermine_synth	Spermine_synth
RNA_pol_Rpb2_4	TFIIS_C
PH	PH
Acyl_CoA_thio	Acyl_CoA_thio
LRR	RRM_1
SUPRDOM69	SUPRDOM69
efhand	efhand
ThiF	ThiF
Peptidase_S21	Peptidase_S21
GST_N	GST_N
Rieske	Ring_hydroxyl_B
Kunitz_BPTI	Trypsin
TRAPP_Bet3	TRAPP_Bet3
Spectrin	efhand
Multi_Drug_Res	Multi_Drug_Res
RNA_pol_N	SUPRDOM3
PRK	PRK
EF_TS	GTP_EFTU_D3
Brix	Brix
SUPRDOM128	SUPRDOM128
Sigma70_r2	Sigma70_r2
Sigma70_r2	Sigma70_r3
CBFD_NFYB_HMF	CBFD_NFYB_HMF
LysR_substrate	LysR_substrate
SRP19	SRP_SPB
SUPRDOM82	SUPRDOM82
2-Hacid_dh	2-Hacid_dh
E2F_TDP	E2F_TDP
Peptidase_M17_N	Peptidase_M17_N
C1-set	MHC_II_alpha
SUPRDOM124	SUPRDOM124
RCC1	Ras
Pyr_redox_dim	Pyr_redox_dim
KH_1	KH_1
HTH_1	HTH_1
ECH	ECH
Pyr_redox	Pyr_redox
VHS	VHS
MM_CoA_mutase	MM_CoA_mutase
AMP-binding	AMP-binding
Glycolytic	Glycolytic
MoCF_biosynth	SUPRDOM128
Ank	TIG
Y_phosphatase2	Y_phosphatase2
Peptidase_S24	Peptidase_S24
A_deaminase	DPPIV_N
RuBisCO_small	SUPRDOM110
TNF	TNFR_c6
IBB	IBN_N
BH4	BH4
Arrestin_C	Arrestin_N
SNARE	Sec1
SUPRDOM3	TFIIS_C
Maf	Maf
TFIID_20kDa	TFIID_20kDa
RNA_pol_Rpb2_5	SUPRDOM25
Arm	IBB
Cpn10	Cpn10
AsnA	AsnA
ig	ig
TAFII28	TFIID-18kDa
zf-C2H2	zf-C2H2
PAS	PAS
Response_reg	SUPRDOM70
TAF4	TFIID_20kDa
Cpn60_TCP1	Cpn60_TCP1
Ank	Ets
BRCT	BRCT
Biotin_carb_C	SUPRDOM33
GTP_EFTU_D2	GTP_EFTU_D2
GTP_EFTU_D2	GTP_EFTU_D3
I_LWEQ	I_LWEQ
Cloacin	Cloacin_immun
UQ_con	zf-C3HC4
E3_binding	Pyr_redox_dim
Rad50_zn_hook	Rad50_zn_hook
Ureidogly_hydro	Ureidogly_hydro
PBD	Pkinase
Alpha-amylase	Kunitz_legume
NAD_synthase	NAD_synthase
peroxidase	peroxidase
Transaldolase	Transaldolase
MS_channel	TM_helix
B3_4	tRNA-synt_2d
S_100	efhand
SUPRDOM52	TBP
Arm	Cadherin_C
EGF_CA	EGF_CA
Pyridox_oxidase	Pyridox_oxidase
Cys_knot	Hormone_6
RHD	TIG
SUPRDOM9	SUPRDOM9
Ras	Rho_GDI
Rad21_Rec8	SMC_N
HLH	HLH
HSP90	TPR
SUPRDOM35	SUPRDOM35
FKBP_C	efhand
Iso_dh	Iso_dh
6PF2K	6PF2K
Lum_binding	Lum_binding
GFO_IDH_MocA_C	GFO_IDH_MocA_C
HMA	Sod_Cu
UQ_con	UQ_con
NTF2	Ras
Globin	Globin
Alpha-amylase	Alpha-amylase
Epimerase	Epimerase
Barstar	Ribonuclease
F_bP_aldolase	F_bP_aldolase
RNA_pol_Rpb6	SUPRDOM3
SUPRDOM25	SUPRDOM6
MoCF_biosynth	MoCF_biosynth
SUPRDOM25	SUPRDOM3
Cyanate_lyase	Cyanate_lyase
Arf	Arf
Ank	Ank
SUPRDOM130	SUPRDOM130
MATH	MATH
Cytochrom_C	peroxidase
SUPRDOM134	SUPRDOM134
CH	CH
CAP	CAP
SUPRDOM110	SUPRDOM110
IQ	efhand
Acetyltransf_1	Acetyltransf_1
ATP-grasp	ATP-grasp
ABC_tran	ABC_tran
Peptidase_M16	Peptidase_M16
PH	WD40
Hormone_recep	Hormone_recep
RNA_pol_Rpb6	RNA_pol_Rpb7_N
C1-set	ig
PGM_PMM_III	SUPRDOM69
IL6	fn3
Mago_nashi	RRM_1
PfkB	PfkB
PDGF	PDGF_N
SUPRDOM26	TFIIS_M
SUPRDOM26	TFIIS_C
Hormone_1	fn3
Pkinase	Pkinase_C
Pterin_4a	Pterin_4a
Troponin	Troponin
Peptidase_M17	Peptidase_M17_N
Ephrin	Ephrin_lbd
SUPRDOM31	SUPRDOM31
Response_reg	Sigma54_activat
Ank	Pkinase
Ras	Ras
IBN_N	Ras
Cullin	zf-C3HC4
FKBP_C	TPR
NGF	TNFR_c6
RNase_PH	RNase_PH_C
Actin	Myosin_head
DHFR_1	DHFR_1
SUPRDOM111	SUPRDOM111
G-alpha	RGS
CKS	Pkinase
Enterotoxin_a	LT-IIB
MoaE	ThiS
AA_kinase	AA_kinase
ubiquitin	ubiquitin
MutS_V	MutS_V
HSF_DNA-bind	HSF_DNA-bind
Hexapep	Hexapep
Fibrillarin	Nop
C1-set	MHC_II_beta
ACPS	PP-binding
Urease_alpha	Urease_beta
Myosin_head	Myosin_head
EF1_GNE	GTP_EFTU_D2
EF1_GNE	GTP_EFTU_D3
HECT	UQ_con
SMC_N	SMC_N
CoA_trans	CoA_trans
DNA_pol_B	DNA_pol_B
Myosin_head	efhand
SH3_1	SH3_1
Gal-bind_lectin	Gal-bind_lectin
CopC	CopC
Ring_hydroxyl_A	Ring_hydroxyl_B
CN_hydrolase	CN_hydrolase
IL1	ig
Proteasome	Proteasome
ALAD	ALAD
Adap_comp_sub	Clat_adaptor_s
cNMP_binding	cNMP_binding
SUPRDOM26	SUPRDOM6
SUPRDOM26	SUPRDOM3
OEP	OEP
RNA_pol_Rpb7_N	SUPRDOM3
Pex14_N	SH3_1
ATP-synt_C	ATP-synt_C
Chorismate_bind	GATase
RNA_pol_Rpb8	SUPRDOM26
RNA_pol_Rpb8	SUPRDOM25
RNA_pol_Rpb2_4	SUPRDOM25
ABC_tran	TOBE
Transket_pyr	Transketolase_N
GATase	GATase
Transket_pyr	Transketolase_C
NDK	NDK
F-actin_cap_A	F_actin_cap_B
SUPRDOM25	TFIIS_C
AIRS_C	AIRS_C
SUPRDOM38	SUPRDOM38
Sigma70_r3	Sigma70_r3
Sigma70_r3	Sigma70_r4
SUPRDOM25	TFIIS_M
Actin	Profilin
Metallophos	efhand
Mov34	Mov34
Exonuc_X-T	Exonuc_X-T
Syntaxin	Syntaxin
Aminotran_4	Aminotran_4
ACT	ACT
Citrate_synt	Citrate_synt
FGF	ig
Sec7	Sec7
MH1	MH1
ketoacyl-synt	ketoacyl-synt
HD	HD
Sod_Cu	Sod_Cu
Transketolase_N	Transketolase_N
LamB	LamB
Me-amine-dh_H	Me-amine-dh_L
S_100	S_100
DEAD	Helicase_C
