# Supplementary material for: Interrogating domain-domain interactions with parsimony based approaches
Source: BMC Bioinformatics. 2008 Mar 26;9:171. doi: 10.1186/1471-2105-9-171 (PMC2358894; doi:10.1186/1471-2105-9-171)
Supplement: Additional file 3 — GPE predictions. This file contains a heading line and 1399 rows with the GPE predicted domain pairs ordered by LP-score. All pairs listed have LP-score ≥ 0.60 and pw-score ≤ 0.01. Each row contains five fields: Generalized Dom A, Generalized Dom B, GPE LP-score, GPE pw-score, and Gold Std (1 if pair is in GPE benchmark set, 0 otherwise). [file 1471-2105-9-171-S3.xls]

## Sheet: AF2_SPEpredictedPairs
ScaledDom A	ScaledDom B	SPE LP-score	SPE pw-score	Gold Std
AAA	AAA	1	0	1
Cyclin_N	Pkinase	1	0	1
RRM_1	RRM_1	1	0	1
WD40	WD40	1	0	1
Pkinase	Pkinase	1	0	1
Proteasome	Proteasome	1	0	1
zf-C2H2	zf-C2H2	1	0	1
LSM	LSM	1	0	1
UQ_con	zf-C3HC4	1	8e-06	1
TNF	TNFR_c6	1	1.5e-05	1
GDI	Ras	1	6.1e-05	1
HLH	HLH	1	0.000244	1
Metallophos	efhand	1	0.000488	1
Ank	Pkinase	1	0.001953	1
Cpn60_TCP1	WD40	1	0	0
RRM_1	WD40	1	0	0
Pkinase	zf-C2H2	1	0	0
7tm_1	IL8	1	0	0
RRM_1	zf-C2H2	1	0	0
Pkinase	WD40	1	0	0
AAA	PCI	1	4e-06	0
Pkinase	RRM_1	1	1.5e-05	0
Homeobox	Pkinase	1	3.1e-05	0
GTP_CDC	GTP_CDC	1	3.1e-05	0
PCI	PCI	1	6.1e-05	0
Metallophos	Proteasome	1	0.000122	0
LSM	WD40	1	0.000122	0
WD40	zf-C2H2	1	0.000244	0
AAA	WD40	1	0.000244	0
Ras	Yip1	1	0.000244	0
Hrf1	Ras	1	0.000488	0
TPR	WD40	1	0.000488	0
Brix	WD40	1	0.000977	0
Homeobox	zf-C2H2	1	0.000977	0
LSM	RRM_1	1	0.000977	0
LSM	Nop	1	0.000977	0
PCI	Proteasome	1	0.000977	0
HSP70	WD40	1	0.001953	0
PH	Pkinase	1	0.001953	0
E2F_TDP	SUPRDOM8	1	0.001953	0
Chitin_bind_4	Chitin_bind_4	1	0.001953	0
Pkinase	efhand	1	0.001953	0
Pkinase	Ras	1	0.003906	0
zf-C3HC4	zf-C3HC4	1	0.003906	0
HATPase_c	HATPase_c	0.999999	0.005	1
TPR	zf-C2H2	0.999942	6.1e-05	0
Metallophos	Pkinase	0.99991	0.000977	0
Ank	RHD	0.999908	0	1
Pkinase	TPR	0.999906	0.001953	0
RRM_1	TPR	0.999903	0.007812	0
Homeobox	Homeobox	0.9999	0.000977	1
KH_1	WD40	0.9999	0.000977	0
Histone	WD40	0.9999	0.003906	0
Pkinase	Rad50_zn_hook	0.999899	0.001953	0
AAA	TPR	0.999886	0.001953	0
LSM	zf-C2H2	0.99988	0.001953	0
KH_1	RRM_1	0.999845	0.001953	0
Zn_clus	Zn_clus	0.999798	0.007812	1
HSP70	Pkinase	0.999796	0.000977	0
SNARE	SNARE	0.999791	0.005	1
RNase_PH	RNase_PH	0.999748	0	1
RNase_PH	RNase_PH_C	0.999748	0	1
PP2C	Pkinase	0.999737	0.007812	0
efhand	efhand	0.999677	0.007812	1
Homeobox	WD40	0.999586	0.007812	0
TIG	TIG	0.999499	0	1
MIF4G	RRM_1	0.999348	0.003906	0
TPR	TPR	0.999251	0.007812	1
IBN_N	Nucleoporin2	0.999158	0.003906	0
RHD	RHD	0.999103	0	1
RHD	TIG	0.999103	0	1
KE2	Prefoldin	0.999	0.000977	1
Metallophos	WD40	0.999	0.001953	0
ubiquitin	zf-C3HC4	0.998954	0.007812	0
HSP90	Pkinase	0.998907	0	0
PCI	WD40	0.998763	0.003906	0
CBS	Pkinase	0.99858	0.003906	0
Pkinase	bZIP	0.998091	0.007812	0
Pribosyltran	Pribosyltran	0.998	0.001953	1
HMG_box	zf-C2H2	0.998	0.001953	0
Chitin_bind_4	RRM_1	0.998	0.001953	0
Chitin_bind_4	TPR	0.997754	0.003906	0
Ank	zf-C2H2	0.997381	0.007812	0
Ras	Ras	0.997	0.001953	1
MCM	MCM	0.997	0.003906	0
Actin	Pkinase	0.996632	0.007812	0
Histone	Pkinase	0.9965	0.001953	0
EGF	Furin-like	0.996499	0.001	0
E2F_TDP	E2F_TDP	0.996	0.001953	1
KH_1	KH_1	0.996	0.007812	1
C1-set	C1-set	0.995687	0.001	1
Ferritin	Ferritin	0.995	0.003906	1
CDI	Pkinase	0.995	0.003906	1
CK_II_beta	Pkinase	0.995	0.007812	1
HSP70	zf-C2H2	0.994484	0.007812	0
SH3_1	WH1	0.994454	0.004	0
Globin	Globin	0.994004	0.007812	1
Mov34	PCI	0.994	0.003906	0
ODC_AZ	zf-C2H2	0.994	0.007812	0
AAA	Mov34	0.994	0.007812	0
AAA	Proteasome	0.994	0.007812	0
Dynein_light	zf-C2H2	0.994	0.007812	0
DEAD	zf-CCHC	0.993999	0.006	0
Hexapep	Hexapep	0.993801	0.004	1
Adap_comp_sub	Adaptin_N	0.993085	0.007812	1
BAR	SH3_1	0.993072	0.005	0
Pkinase	Sugar_tr	0.993	0.003906	0
SNARE	Syntaxin	0.992206	0	0
NAC	NAC	0.991629	0.004	1
Tim17	zf-Tim10_DDP	0.991	0.002	0
Peptidase_C1	RRM_1	0.991	0.003906	0
Actin	WD40	0.991	0.007812	0
SUPRDOM138	zf-C2H2	0.991	0.007812	0
LSM	Mov34	0.991	0.007812	0
GST_C	GST_N	0.990999	0	1
GST_C	GST_C	0.990999	0	1
HATPase_c	HSP90	0.990998	0	0
PPTA	Prenyltrans	0.990613	0.006	1
ATP-synt_ab	ATP-synt_ab	0.989998	0	1
SUPRDOM32	zf-C2H2	0.989	0.007812	0
Autotransporter	Autotransporter	0.98795	0.001	0
SNO	SOR_SNZ	0.987	0.001	0
Drf_GBD	SH3_1	0.986699	0	0
C_tripleX	Keratin_B2	0.985998	0	0
EMP24_GP25L	EMP24_GP25L	0.985	0.002	1
DEP	PDZ	0.983739	0.006	0
E1_dh	Transket_pyr	0.980447	0	1
ATP-synt_ab	SUPRDOM23	0.979998	0	1
Response_reg	Response_reg	0.978736	0.001	1
I-set	PDGF	0.978007	0.004	0
PDGF	ig	0.978007	0.008	0
SH3_1	SHD1	0.974999	0	0
Myosin_head	SH3_1	0.974417	0	0
RNA_pol_L	SUPRDOM25	0.973766	0.002	1
RNA_pol_L	SUPRDOM3	0.972637	0	1
DEAD	Helicase_C	0.97202	0.008	1
PDGF	PDGF	0.972	0.004	1
PB1	SH3_1	0.971153	0.006	0
Myosin_head	efhand	0.970433	0	1
CK_II_beta	CK_II_beta	0.969	0.001	1
GTP_EFTU_D2	zf-C3HC4	0.968691	0.005	0
FCH	SH3_1	0.96794	0.005	0
SNARE	V-SNARE	0.967494	0.008	1
ThiF	ThiF	0.966841	0.007	1
SUPRDOM25	SUPRDOM3	0.966575	0.003	1
SOR_SNZ	SOR_SNZ	0.964	0.002	0
EGF_CA	Ribosomal_60s	0.963911	0.003	0
Hexapep	IF-2B	0.962022	0.009	0
ACT	ACT	0.958235	0	1
DUF500	SH3_1	0.957499	0	0
HHH	HHH	0.957275	0.004	0
Filament	Filament	0.957	0.005	1
HECT	zf-C4	0.956623	0.007	0
IF-2B	IF-2B	0.956	0.007	1
Myosin_head	Pkinase	0.955384	0	0
dsrm	dsrm	0.949938	0.003	1
APG12	PCI	0.948	0.005	0
Y_phosphatase2	Y_phosphatase2	0.945	0.007	1
Hist_deacetyl	SUPRDOM8	0.945	0.002	0
NSF	SNARE	0.943541	0.008	0
Ribosomal_60s	Ribosomal_60s	0.943472	0.005	0
dCMP_cyt_deam	dCMP_cyt_deam	0.943	0.004	1
Brix	Nol1_Nop2_Fmu	0.943	0.003	0
PALP	PALP	0.942998	0.008	1
Ribonuc_red_sm	SUPRDOM18	0.942146	0.002	0
Pkinase_C	cNMP_binding	0.942141	0.001	0
LSM	zf-U1	0.941	0.007	0
Hormone_recep	SAP	0.940824	0	0
Hormone_recep	zf-MIZ	0.940824	0.001	0
zf-C4	zf-MIZ	0.940824	0.004	0
SUPRDOM123	SUPRDOM123	0.94	0.002	1
GTP_cyclohydroI	GTP_cyclohydroI	0.938	0.004	1
C1-set	MHC_II_alpha	0.936997	0	1
C1-set	MHC_II_beta	0.936997	0	1
EGF_CA	EGF_CA	0.936427	0.001	1
CBM_21	Glycogen_syn	0.936	0.004	0
Ribosomal_60s	SUPRDOM55	0.936	0.007	0
F-box	Skp1	0.935251	0	1
Bcl-2	Bcl-2	0.934625	0.003	0
CC	Troponin	0.933	0.006	0
Bac_DNA_binding	Bac_DNA_binding	0.932	0.004	1
PWP2	WD40	0.930497	0	0
EGF_CA	Ribosomal_L3	0.930002	0.001	0
HSP90	TPR	0.929607	0	1
Death	Death	0.929345	0.001	1
DM	EGF_CA	0.928219	0.002	0
CBM_14	Chorion_3	0.927	0.003	0
Myosin_tail_2	SH3_1	0.926109	0	0
GTP_EFTU_D2	Homeobox	0.924262	0.003	0
GTP_EFTU	Homeobox	0.924262	0.01	0
CTP_transf_2	CTP_transf_2	0.924	0.007	1
Hormone_recep	bZIP	0.923927	0.006	0
SH3_1	VHS	0.923054	0.007	0
Rad50_zn_hook	Rad50_zn_hook	0.921753	0.009	1
GATA	GATA	0.921615	0.01	0
LSM	RNase_PH	0.920042	0.009	0
Hormone_recep	zf-C4	0.919165	0.003	0
SNAP-25	SNARE	0.918781	0	1
AAA	Rad17	0.9155	0.008	0
DEAD	LSM	0.915261	0.01	0
G-alpha	GoLoco	0.912013	0.003	1
BRCT	BRCT	0.910064	0.004	1
AAA	Clp_N	0.907999	0	0
EGF_CA	TSP_1	0.907963	0.004	0
PAS	PAS	0.906847	0	1
HECT	Hormone_recep	0.905207	0.001	0
Glyco_transf_20	Glyco_transf_20	0.903753	0	1
Glyco_transf_20	Trehalose_PPase	0.903753	0	0
Helicase_C	MutS_V	0.903376	0.001	0
Cyclin_C	Pkinase	0.901598	0	1
RNA_pol_A_bac	SUPRDOM3	0.901199	0	1
Histone	SNF2_N	0.900761	0.005	0
RNA_pol_Rpb6	SUPRDOM25	0.900348	0.008	1
AIRC	AIRC	0.900025	0	1
Myosin_head	WD40	0.895942	0	0
Rad52_Rad22	tRNA_anti	0.895107	0.004	0
Brix	CBF	0.895	0.002	0
HLH	Hairy_orange	0.894291	0	0
DEAD	S1	0.892512	0.001	0
Hormone_recep	PAS	0.891165	0	0
PAS	zf-C4	0.891165	0.003	0
SUPRDOM52	TFIIA	0.891	0.001	1
Porin_1	SUPRDOM16	0.891	0	0
SMC_N	SMC_N	0.890884	0.002	1
GST_N	RRM_1	0.890579	0	0
Helicase_C	SUPRDOM47	0.889219	0	0
Dynamin_N	Helicase_C	0.889219	0.002	0
SH3_1	UNC-50	0.888761	0.007	0
Interleukin_13	fn3	0.888	0.006	0
TBP	TFIID_20kDa	0.888	0.008	0
PBD	PBD	0.887729	0.003	1
Pyr_redox	Pyr_redox	0.887	0.005	1
SUPRDOM25	Sigma70_r2	0.886394	0.002	1
PRK	PRK	0.886	0.001	1
Aminotran_4	Aminotran_4	0.886	0.002	1
I_LWEQ	SH3_1	0.885514	0	0
Nucleoporin2	Nup84_Nup100	0.885	0.002	0
Gelsolin	Gelsolin	0.884997	0	1
Gelsolin	zf-Sec23_Sec24	0.884997	0	0
Gelsolin	SUPRDOM31	0.884997	0	0
CN_hydrolase	CN_hydrolase	0.884007	0.002	1
ATP_bind_1	ATP_bind_1	0.883008	0	0
TonB	TonB_dep_Rec	0.883004	0	0
IQ	Myosin_head	0.882571	0	1
IQ	IQ	0.882571	0.005	0
Cpn10	Cpn10	0.882	0.002	1
HATPase_c	STAS	0.882	0.005	1
Fungal_trans	Zn_clus	0.881715	0	0
Porin_1	Porin_1	0.881	0	1
DJ-1_PfpI	SOR_SNZ	0.881	0.002	0
LSM	Ribosomal_S28e	0.881	0.009	0
Myb_DNA-binding	SNF2_N	0.880706	0.005	0
GST_N	Pkinase	0.880519	0	0
2-Hacid_dh	2-Hacid_dh_C	0.880287	0	1
2-Hacid_dh	2-Hacid_dh	0.880287	0	1
2-Hacid_dh_C	2-Hacid_dh_C	0.880287	0	1
2-Hacid_dh	ACT	0.880287	0	0
Sybindin	TRAPP_Bet3	0.880004	0.002	0
EGF	VWC	0.879722	0.002	0
SUPRDOM25	TFIIS_C	0.87934	0.001	1
DUF292	IF-2B	0.879	0.004	0
RNA_pol_L	RNA_pol_Rpb2_5	0.878862	0	0
Synaptobrevin	V-SNARE	0.878	0.006	1
Cation_efflux	EGF	0.877774	0.008	0
SH3_1	UPF0057	0.877274	0.009	0
RCC1	Ran_BP1	0.877	0.004	0
adh_short	vATP-synt_AC39	0.877	0.009	0
zf-Tim10_DDP	zf-Tim10_DDP	0.876008	0.009	0
S1	S1	0.876002	0.001	1
MttA_Hcf106	MttA_Hcf106	0.876	0	0
Helicase_C	Nol1_Nop2_Fmu	0.875275	0.007	0
Actin	Myosin_head	0.875002	0	1
Interferon	Tissue_fac	0.875	0.002	0
RNB	RNase_PH	0.874911	0.001	0
RHD	zf-C2H2	0.874841	0	0
PNP_UDP_1	PNP_UDP_1	0.874008	0.002	1
Rad52_Rad22	Rad52_Rad22	0.874	0.001	1
P5CR	P5CR	0.874	0.001	0
I-set	NGF	0.873774	0.002	0
Nitroreductase	Nitroreductase	0.873002	0.002	1
Flavodoxin_1	Flavodoxin_1	0.873002	0.004	1
UDPGP	UDPGP	0.873	0.002	1
Filament	Filament_head	0.872999	0	0
EB	EGF_CA	0.872282	0.001	0
EB	EGF	0.872282	0.006	0
RuBisCO_small	SUPRDOM110	0.872	0.001	1
SUPRDOM22	SUPRDOM22	0.872	0.006	1
HSP70	Serendipity_A	0.872	0.004	0
COG6	HSP70	0.872	0.009	0
Helicase_C	SNF2_N	0.871033	0.001	0
GTP_EFTU_D2	SH3_1	0.871031	0.003	0
Gtr1_RagA	Gtr1_RagA	0.871008	0.002	0
Brix	eIF-6	0.871	0.004	0
CBFB_NFYA	CBFD_NFYB_HMF	0.871	0.005	0
RasGEF	SH3_1	0.870104	0.01	0
Biotin_lipoyl	Transket_pyr	0.869529	0	0
DUF1096	Kunitz_BPTI	0.869496	0.001	0
zf-B_box	zf-C2H2	0.869377	0	0
GTP_EFTU_D3	PDZ	0.869275	0	0
GTP_EFTU_D2	PDZ	0.869275	0.002	0
GTP_EFTU	PDZ	0.869275	0.005	0
EGF_CA	Hydrolase	0.869013	0.009	0
SCO1-SenC	SCO1-SenC	0.869	0	1
TAFII28	TFIID-18kDa	0.869	0.003	1
UFD1	zf-NPL4	0.867171	0.001	0
TBP	TFIIB	0.867005	0.004	1
Cyclin_C	RRM_1	0.866859	0	0
Glycogen_syn	Glycogen_syn	0.866002	0.002	0
F_actin_cap_B	Mito_carr	0.866	0.009	0
Adaptin_N	Adaptin_N	0.865826	0.009	1
NSF	Synaptobrevin	0.865	0.008	0
Peptidase_M16	Pkinase	0.864789	0	0
MerR	MerR	0.864428	0.001	0
DEP	LSM	0.864	0.005	0
Furin-like	SH2	0.863487	0.001	0
Recep_L_domain	SH2	0.863487	0.002	0
NAD_kinase	NAD_kinase	0.862	0.004	1
MMR_HSR1	SDA1	0.862	0.001	0
IL12	fn3	0.861452	0.004	1
Hormone_recep	Hormone_recep	0.861216	0	1
GTP_EFTU_D2	LSM	0.860455	0	0
GTP_EFTU	LSM	0.860455	0.004	0
OmpA	SUPRDOM16	0.860132	0	0
bZIP	vATP-synt_AC39	0.86	0.01	0
P-II	P-II	0.859	0	1
Brix	Brix	0.859	0.002	1
Myosin_head	RRM_1	0.858926	0	0
Homeobox	Ribosomal_S27e	0.858904	0.01	0
Anth_synt_I_N	GATase	0.857998	0	1
Nuf2	Rad50_zn_hook	0.857809	0.001	0
Pkinase	SUPRDOM23	0.857331	0	0
NOT2_3_5	NOT2_3_5	0.856952	0.002	0
MoCF_biosynth	MoCF_biosynth	0.856866	0.001	1
TSP_1	VWC	0.856457	0.001	0
CH	Dynein_light	0.856	0.004	0
Arrestin_N	WW	0.855206	0.008	0
HHH	Rad52_Rad22	0.854222	0.003	0
DM	EGF	0.853436	0.006	0
Chromo	Chromo	0.853187	0.004	0
Peptidase_S24	Peptidase_S24	0.853075	0.003	1
MATH	MATH	0.852895	0.005	1
AMPKBI	CBS	0.852339	0.002	0
Ank	zf-TRAF	0.851974	0.004	0
Nnf1	Rad50_zn_hook	0.848873	0.002	0
2-Hacid_dh	zf-C3HC4	0.84756	0	0
Filament	ZZ	0.846783	0.009	0
Gamma-BBH	Tektin	0.846	0.003	0
MAP1_LC3	Peptidase_C54	0.844004	0.002	0
Histone	RNA_pol_Rpb2_5	0.843632	0	0
Histone	SUPRDOM3	0.843632	0.004	0
BRAP2	zf-C3HC4	0.842171	0	0
C_tripleX	DUF1096	0.842102	0	0
C_tripleX	C_tripleX	0.842102	0	0
SUPRDOM46	tRNA_anti	0.841723	0.006	0
Peptidase_S24	RecA	0.840694	0.001	0
tRNA_anti	tRNA_anti	0.839591	0.004	0
DEAD	EGF_CA	0.83906	0.002	0
HAMP	HAMP	0.838612	0.001	0
Helicase_C	XPG_N	0.837637	0.001	0
Arrestin_C	TSP_1	0.835791	0	0
Arrestin_N	TSP_1	0.835791	0.001	0
MOZ_SAS	YEATS	0.83426	0.007	0
SUPRDOM35	XPG_I	0.83353	0.003	0
cNMP_binding	cNMP_binding	0.831403	0.001	1
BTB	GST_N	0.830673	0	0
Helicase_C	eIF-6	0.830236	0	0
SWIM	zf-C3HC4	0.82964	0.006	0
Myb_DNA-binding	SWIRM	0.829554	0.008	0
IQ	Myosin_N	0.829232	0	0
CKS	zf-C4	0.828815	0.008	0
Arrestin_C	C2	0.827099	0	0
Sigma54_activat	Sigma54_activat	0.824497	0.001	1
GATase	GATase	0.824211	0	1
BH4	Bcl-2	0.821195	0	1
Homeobox	Hormone_recep	0.820937	0.008	0
DED	Death	0.820268	0	0
CbiA	CbiA	0.819907	0.001	1
DnaJ_C	Pkinase	0.819749	0	0
SUPRDOM25	SUPRDOM6	0.816743	0	1
GST_N	WD40	0.816501	0	0
SUPRDOM26	TFIIS_C	0.815947	0	1
Clathrin	RRM_1	0.815947	0.01	0
EGF	Recep_L_domain	0.81579	0.001	1
SAM_1	SAM_1	0.8152	0.001	1
SNARE	zf-Sec23_Sec24	0.814051	0	0
Gelsolin	SNARE	0.814051	0	0
SNARE	SUPRDOM31	0.814051	0	0
P53	SWIB	0.812013	0	0
P53	zf-RanBP	0.812013	0	0
ADH_zinc_N	SNF2_N	0.811014	0.006	0
Pkinase	Subtilisin_N	0.810339	0	0
Arrestin_C	BTB	0.810124	0	0
Jun	bZIP	0.810092	0	0
Hpt	Response_reg	0.809395	0	1
Myosin_head	WH2	0.809241	0	0
IQ	WH2	0.809241	0.008	0
Death	I-set	0.808759	0	0
Biotin_lipoyl	GTP_CDC	0.80804	0.003	0
BAH	Myb_DNA-binding	0.807768	0	0
DEAD	DEAD	0.806499	0	1
Sec1	Syntaxin	0.805417	0	1
BRCT	P53	0.804266	0.002	1
RNA_pol_Rpb8	SUPRDOM25	0.803915	0.002	1
Biotin_lipoyl	Biotin_lipoyl	0.803358	0	0
IBB	TIG	0.802994	0	0
Arm	TIG	0.802994	0.008	0
Acyl-CoA_dh	EGF_CA	0.801557	0.002	0
Myb_DNA-binding	RFX_DNA_binding	0.800758	0.006	0
Pex19	Pex2_Pex12	0.800221	0	0
Sod_Cu	Sod_Cu	0.800157	0	1
M-inducer_phosp	Pkinase	0.799017	0	0
Rad1	zf-C4	0.797955	0.007	0
IF4E	MIF4G	0.797909	0.003	0
CH	ig	0.797805	0.01	0
RNA_pol_A_bac	RNA_pol_L	0.796139	0	1
RNA_pol_L	RNA_pol_L	0.796139	0.001	1
BTB	Hormone_recep	0.796136	0.004	0
PAH	Zn_clus	0.795725	0.009	0
TIG	WW	0.795163	0.005	0
GTP_EFTU_D2	GTP_EFTU_D2	0.793801	0	1
GTP_EFTU_D2	GTP_EFTU_D3	0.793801	0	1
GTP_EFTU	GTP_EFTU	0.793801	0	1
GTP_EFTU	GTP_EFTU_D2	0.793801	0	1
GTP_EFTU	GTP_EFTU_D3	0.793801	0	1
HSP90	zf-C4	0.793603	0	0
HSP90	Hormone_recep	0.793603	0	0
HATPase_c	Hormone_recep	0.793603	0.009	0
Bromodomain	SWIRM	0.791258	0.007	0
SH2	UPAR_LY6	0.791006	0.001	0
Col_cuticle_N	MH2	0.790679	0	0
Col_cuticle_N	MH1	0.790679	0.001	0
GTP_EFTU_D2	IF-2B	0.790106	0	0
GTP_EFTU	IF-2B	0.790106	0	0
C1-set	MHC_I	0.789665	0	1
NOT2_3_5	Rcd1	0.789069	0.001	0
EGF	wnt	0.788564	0.009	0
GTP_EFTU	S1	0.787383	0	0
EGF	Sina	0.786788	0.002	0
BIR	zf-C4	0.786721	0.008	0
HgmA	HgmA	0.786008	0	0
NOT2_3_5	Not1	0.78478	0.001	0
TFIID-31kDa	zf-C4	0.784122	0.007	0
Arm	CBS	0.784036	0.01	0
DUF6	SH3_1	0.783697	0.009	0
Drf_GBD	SH3_2	0.7834	0	0
FH2	SH3_2	0.7834	0	0
Peptidase_M17	Peptidase_M17	0.782005	0	1
SUPRDOM23	WD40	0.780699	0	0
Rad10	SUPRDOM46	0.780596	0.001	0
EGF_CA	SH3_2	0.780411	0.002	0
HA2	WD40	0.780183	0	0
BTB	SNF2_N	0.779798	0.003	0
Filamin	zf-C4	0.779233	0.006	0
DMRL_synthase	DMRL_synthase	0.779002	0.001	1
MMR_HSR1	Ribosomal_S8e	0.779	0.002	0
CH	EGF_CA	0.778103	0.009	0
SUPRDOM139	zf-HIT	0.778	0.004	0
Fungal_trans	Pkinase	0.777693	0	0
HATPase_c	HHH	0.777482	0.005	0
PTS_EIIC	PTS_EIIC	0.777461	0	0
Rad21_Rec8_N	STAG	0.777394	0	0
ArsA_ATPase	Glutaredoxin	0.777	0.006	0
WH1	efhand	0.775078	0.002	0
Homeobox	Kazal_2	0.774388	0.009	0
NTP_transf_2	zf-CCHC	0.773859	0	0
Helicase_C	SUPRDOM3	0.77322	0.003	0
SUPRDOM29	tRNA-synt_1	0.773001	0.003	0
Amidohydro_1	Amidohydro_1	0.773	0.004	1
DM	Tsg	0.773	0.001	0
SecE	SecY	0.773	0.002	0
KH_1	zf-RanBP	0.772599	0.009	0
Arm	Catalase	0.772338	0.009	0
SUPRDOM10	tRNA_anti	0.772256	0	0
PI3_PI4_kinase	tRNA_anti	0.772256	0.002	0
2-Hacid_dh	zf-C4	0.772108	0	0
2-Hacid_dh_C	zf-C4	0.772108	0.002	0
SUPRDOM29	TFIID-31kDa	0.772	0.001	1
MoaC	MoaC	0.772	0	0
ATP-synt_ab	V_ATPase_I	0.770741	0	0
SUPRDOM23	V_ATPase_I	0.770741	0	0
Arm	Nucleoporin2	0.770297	0.009	0
DEAD	TPR	0.770209	0.005	0
ArsA_ATPase	Pro_isomerase	0.770001	0.004	0
BRCT	Brix	0.76972	0.006	0
DUF1096	Keratin_B2	0.769088	0	0
MMR_HSR1	eIF-6	0.769004	0.002	0
PALP	Trp_syntA	0.769	0.008	0
V_ATPase_I	vATP-synt_E	0.768	0.002	0
NSF	Sec1	0.768	0.006	0
SUPRDOM18	SUPRDOM18	0.767771	0	1
ATP-cone	SUPRDOM18	0.767771	0	0
EGF	Peptidase_C2	0.767599	0	0
EGF	zf-RanBP	0.767599	0.008	0
Transket_pyr	Transket_pyr	0.767492	0	1
Gly_transf_sug	Glyco_transf_34	0.767003	0.005	0
Epimerase	Epimerase	0.767002	0	1
Brix	UPF0113	0.767	0.002	0
Arrestin_C	EGF	0.766849	0	0
HATPase_c	MutS_II	0.766083	0	0
HATPase_c	MutS_I	0.766083	0	0
HATPase_c	MutS_V	0.766083	0	0
HATPase_c	SUPRDOM41	0.766083	0	0
DDT	HMG_box	0.766003	0.008	0
Anp1	Anp1	0.766002	0.002	0
Bac_DnaA	Rep_3	0.765001	0	0
Nucleoporin2	Nup133	0.765	0.002	0
Anti-silence	Ribonuc_red_sm	0.765	0.003	0
TBP	TFIID-18kDa	0.765	0.005	0
IPK	SRF-TF	0.765	0.006	0
Acetyltransf_1	RA	0.765	0.009	0
DEAD	HATPase_c	0.764984	0.005	0
Pkinase	SMC_hinge	0.764916	0	0
Pkinase	SMC_C	0.764916	0	0
Actin	P16-Arc	0.764003	0.006	0
DUF19	Nucleoporin	0.764001	0.001	0
Ribosomal_S2	Sod_Fe_C	0.764	0.004	0
Helicase_C	MutS_II	0.76377	0	0
Helicase_C	MutS_I	0.76377	0	0
Helicase_C	SUPRDOM41	0.76377	0	0
2-Hacid_dh	GATase	0.763196	0	0
2-Hacid_dh_C	GATase	0.763196	0.001	0
PB1	PX	0.762592	0.003	0
EGF_CA	SET	0.762328	0.01	0
CSE2	SOH1	0.762003	0.002	0
Acyl-CoA_dh	NAC	0.762003	0.002	0
IBN_N	SWIB	0.762003	0.005	0
PH	Pentapeptide_2	0.762	0.005	0
4HBT	ZZ	0.762	0.007	0
Histone	Suf	0.761001	0.004	0
Brix	UPF0120	0.761	0.001	0
APG12	Mito_carr	0.761	0.004	0
Hormone_recep	Jun	0.760854	0	0
Jun	zf-C4	0.760854	0	0
2-Hacid_dh	Helicase_C	0.760669	0	0
2-Hacid_dh	DEAD	0.760669	0	0
2-Hacid_dh_C	DEAD	0.760669	0	0
2-Hacid_dh_C	Helicase_C	0.760669	0.003	0
CPSase_L_D3	GATase	0.760028	0	0
GATase	MGS	0.760028	0	0
GATase	SUPRDOM33	0.760028	0.001	0
Kelch_1	Kelch_2	0.760003	0	0
Kelch_1	Kelch_1	0.760003	0	0
SAM_decarbox	SAM_decarbox	0.76	0	1
Glycolytic	Glycolytic	0.76	0	1
Pex24p	TB2_DP1_HVA22	0.76	0.004	0
SUPRDOM3	TFIIS_C	0.759958	0	1
RNA_POL_M_15KD	SUPRDOM3	0.759958	0	1
RNA_POL_M_15KD	RNA_pol_Rpb2_5	0.759958	0	0
RNA_pol_Rpb2_5	TFIIS_C	0.759958	0	0
Fungal_trans	Fungal_trans	0.759234	0	0
Lectin_legA	Lectin_legB	0.759001	0	0
Nucleoporin2	Nucleoporin2	0.759	0.003	1
PBD	RA	0.759	0.001	0
Activin_recp	Pkinase	0.758225	0	0
Glyco_hydro_81	SH3_1	0.758112	0.006	0
Coatomer_WDAD	Pkinase	0.758009	0	0
HAT	SKIP_SNW	0.758004	0.006	0
Glyco_hydro_32	SecY	0.758003	0	0
V-ATPase_H	V_ATPase_I	0.758001	0.003	0
Oxidored_nitro	Oxidored_nitro	0.758	0	1
Hrf1	Yip1	0.758	0.001	0
Diphthamide_syn	Diphthamide_syn	0.758	0.004	0
Helicase_C	SUPRDOM27	0.7574	0.001	0
EGF	SIR2	0.757153	0.009	0
AMP-binding	GTP_EFTU_D2	0.757023	0.002	0
AMP-binding	GTP_EFTU	0.757023	0.003	0
BSD	Peptidase_M18	0.757003	0.002	0
Cys_Met_Meta_PP	Cys_Met_Meta_PP	0.757002	0.005	1
ExbD	ExbD	0.757	0.001	0
IL2	fn3	0.757	0.003	0
Histone	Peptidase_M18	0.757	0.004	0
Chromo	GSHPx	0.757	0.005	0
IL5	fn3	0.757	0.006	0
Proteasome	UMP1	0.757	0.009	0
CheW	Response_reg	0.756998	0	0
NIF3	NIF3	0.756002	0	1
MoaE	MoaE	0.756002	0.002	1
Fibrillarin	Nop	0.756001	0.005	1
dUTPase	dUTPase	0.756	0.002	1
IMS	Peptidase_S24	0.756	0.003	0
CARD	CARD	0.755999	0	1
CARD	Peptidase_C14	0.755999	0	0
CARD	NB-ARC	0.755999	0	0
Keratin_B2	LIM	0.755321	0	0
FG-GAP	Integrin_beta	0.755147	0	1
Integrin_alpha	Integrin_beta	0.755147	0	0
PAN	Pkinase	0.755045	0.002	0
P19Arf_N	P53	0.755001	0	0
ETF_alpha	ETF_beta	0.755	0	1
CK_II_beta	Nrap	0.755	0	0
V-ATPase_C	V_ATPase_I	0.755	0.004	0
CK_II_beta	SIR2	0.755	0.005	0
EGF	SWIM	0.75473	0.003	0
LIM	zf-RanBP	0.754478	0.005	0
DEAD	KH_1	0.754475	0.007	0
PFK	PFK	0.754006	0.006	1
Ribosomal_L12	Ribosomal_L12	0.754002	0.002	1
AIG1	RuBisCO_small	0.754	0.001	0
La	MIF4G	0.753908	0.002	0
Hydrolase	SUPRDOM27	0.753003	0.005	0
Aminotran_1_2	CKS	0.753003	0.008	0
Prefoldin	Prefoldin	0.753002	0.009	0
Aminotran_5	NifU_N	0.753001	0	0
TFIIE_alpha	TFIIE_beta	0.753001	0.001	0
ECH	Pex14_N	0.753001	0.003	0
NiFeSe_Hases	Oxidored_q6	0.753	0	1
DM	MSSP	0.753	0.002	0
AIG1	Fer2	0.753	0.008	0
PUA	SUI1	0.752003	0.001	0
Arf	Gpi16	0.752003	0.002	0
FHA	SUPRDOM138	0.752003	0.002	0
Ets	SUPRDOM8	0.752001	0.003	0
Pex24p	Pex24p	0.752	0.001	0
HhH-GPD	Histone	0.752	0.005	0
HesB	Ribosomal_S26e	0.752	0.007	0
FtsA	SUPRDOM32	0.752	0.01	0
Not3	zf-CCHC	0.751609	0.001	0
RNA_pol_A_bac	SUPRDOM25	0.751209	0	1
Pkinase	SUPRDOM49	0.751114	0	0
PAAD_DAPIN	PAAD_DAPIN	0.751006	0.002	0
BAF1_ABF1	CK_II_beta	0.751004	0.001	0
Gal-bind_lectin	PBD	0.751001	0.004	0
Isochorismatase	Isochorismatase	0.751	0.001	1
4HBT	4HBT	0.751	0.005	1
MPPN	MPPN	0.751	0	0
CSE2	MED7	0.751	0	0
OST3_OST6	Ribophorin_I	0.751	0	0
MIF4G	ResIII	0.751	0.005	0
Peptidase_C54	SUPRDOM32	0.751	0.006	0
DNA_pol_B	Fork_head	0.750004	0.003	0
2-Hacid_dh	zf-C2H2	0.750003	0	0
Brix	DEAD	0.750003	0.003	0
Brix	Helicase_C	0.750003	0.005	0
Peptidase_M18	Peptidase_M18	0.750002	0	0
Nucleoporin2	Ran_BP1	0.75	0.003	0
HAMP	SUPRDOM134	0.749999	0	0
HisKA	Response_reg	0.749786	0	0
SUPRDOM57	Sod_Fe_C	0.749003	0.004	0
TFIIB	zf-HIT	0.749003	0.005	0
Aldolase_II	Aldolase_II	0.749	0.001	1
F_bP_aldolase	F_bP_aldolase	0.749	0.001	1
STAS	STAS	0.749	0.001	1
TonB_dep_Rec	TonB_dep_Rec	0.749	0	0
PBD	SURF6	0.749	0.001	0
HSP20	HlyIII	0.749	0.007	0
Ribosomal_L7Ae	Uso1_p115_head	0.749	0.009	0
CAP	SH3_1	0.74846	0.009	0
2-Hacid_dh	WD40	0.74825	0	0
Cation_efflux	EGF_CA	0.748156	0.001	0
DUF699	WD40	0.748046	0	0
Phage_F	Phage_G	0.748003	0.001	1
Acetyltransf_1	Mak10	0.748001	0.008	0
CAP	CAP	0.748	0	1
OEP	OEP	0.748	0	1
OMPdecase	Rotamase	0.748	0	0
IL15	fn3	0.748	0.008	0
DNA_pol_B	DNA_pol_B_exo	0.747999	0	1
DNA_pol_B	DNA_pol_B	0.747999	0	1
HOOK	PDZ	0.747003	0.006	0
PP-binding	Rad50_zn_hook	0.747003	0.008	0
CDI	Cyclin_C	0.747002	0	0
Citrate_synt	Citrate_synt	0.747	0.005	1
Sec34	Synaptobrevin	0.747	0.004	0
IF-2B	eIF-5_eIF-2B	0.747	0.004	0
Nucleoporin	Nucleoporin2	0.747	0.005	0
Cyclin_N	P19Arf_N	0.747	0.01	0
DEAD	PH	0.746294	0.005	0
PRK	Pribosyltran	0.746003	0.008	0
Ldl_recept_a	efhand	0.746002	0.01	0
CDI	SUPRDOM35	0.746001	0.006	0
Sedlin_N	Sybindin	0.746	0	0
HSP70	SUPRDOM51	0.746	0.006	0
AT_hook	Tektin	0.746	0.006	0
Cpn60_TCP1	TAP42	0.746	0.01	0
GST_C	SUPRDOM10	0.745701	0	0
GST_C	PI3_PI4_kinase	0.745701	0.005	0
ATP-synt_D	IF-2B	0.745003	0.005	0
F-actin_cap_A	F_actin_cap_B	0.745	0	1
ATP-synt_D	V_ATPase_I	0.745	0.001	0
EGF_CA	SWIM	0.74433	0	0
Acetate_kinase	Acetate_kinase	0.744006	0	1
CoA_trans	CoA_trans	0.744006	0.004	1
Nucleopor_Nup85	Nucleoporin2	0.744003	0	0
Fork_head	MSSP	0.744003	0.002	0
PTPS	PTPS	0.744	0	1
TTL	Tektin	0.744	0.001	0
FYVE	UIM	0.743997	0	0
UIM	UIM	0.743997	0.001	0
GTP_EFTU_D3	zf-C4	0.743864	0	0
GTP_EFTU_D2	zf-C4	0.743864	0.001	0
GTP_EFTU	zf-C4	0.743864	0.005	0
ExbD	MotA_ExbB	0.743004	0.006	0
P53	Ribonuc_red_sm	0.743003	0.005	0
Nucleoporin2	Rhodanese	0.743001	0.01	0
Aminotran_5	Aminotran_5	0.743	0.009	1
Kinesin	Nuf2	0.743	0.004	0
MA3	W2	0.742998	0	0
PALP	Thr_dehydrat_C	0.742997	0	0
EGF	XPG_I	0.742164	0.001	0
EGF	XPG_N	0.742164	0.006	0
KRAB	zf-C2H2	0.742009	0	0
Transaldolase	Transaldolase	0.742006	0.003	1
SRF-TF	SRF-TF	0.742006	0.005	1
ATP-synt_F	V_ATPase_I	0.742001	0.003	0
Ala_racemase_N	Sugar_tr	0.742	0.006	0
AT_hook	Cytochrom_C	0.741003	0.006	0
DAHP_synth_1	DAHP_synth_1	0.741	0.004	1
Mov34	Nin1_C	0.741	0.007	0
Bac_globin	Bac_globin	0.740006	0	0
MT-A70	MT-A70	0.740006	0.003	0
Sedlin_N	TRAPP_Bet3	0.74	0.001	0
Abhydrolase_1	Yip1	0.74	0.009	0
F5_F8_type_C	PDGF	0.739964	0	0
CUB	PDGF	0.739964	0	0
Peptidase_M16	RRM_1	0.739502	0	0
DEAD	HAT	0.73926	0	0
HAT	Helicase_C	0.73926	0.008	0
2-Hacid_dh	Pkinase	0.739069	0	0
FHA	MORN	0.739003	0.003	0
Asparaginase	Asparaginase	0.739	0	1
Citrate_synt	SUPRDOM90	0.739	0.003	0
Lipase	Tektin	0.739	0.004	0
EGF_CA	Spectrin	0.738058	0.001	0
TauD	TauD	0.738	0	1
GFO_IDH_MocA	GHMP_kinases	0.738	0.003	0
SUPRDOM25	Sigma70_r4	0.737392	0	1
SUPRDOM25	Sigma70_r3	0.737392	0	1
BESS	NAC	0.737003	0.005	0
Ribosomal_S21e	SCP	0.737001	0.004	0
ERCC4	SUPRDOM40	0.737001	0.005	0
Yip1	Yip1	0.737	0.001	0
V-ATPase_G	V_ATPase_I	0.737	0.005	0
AAA	TIP49	0.736997	0	0
HSP90	SH3_1	0.736315	0	0
Autotransporter	Biotin_lipoyl	0.736004	0.001	0
Brix	Ebp2	0.736	0	0
Arm	Arm	0.735728	0.008	1
Glyco_transf_8	Glycogen_syn	0.735	0	0
Brix	NOG1	0.735	0.001	0
Helicase_C	XPG_I	0.734972	0.005	0
Utp12	WD40	0.734499	0	0
RNA_pol_L	S1	0.734367	0.004	0
SUPRDOM29	TBP	0.734001	0.004	0
Transposase_1	zf-C4	0.734001	0.005	0
Pkinase	RHD	0.733964	0	0
Histone	TEA	0.733	0.006	0
Cpn60_TCP1	Rad17	0.733	0.008	0
SUI1	tRNA-synt_1	0.732003	0.002	0
Iso_dh	SUPRDOM54	0.732	0.009	0
Sugar_tr	vATP-synt_AC39	0.732	0.009	0
Helicase_C	RFX_DNA_binding	0.731729	0	0
RFX_DNA_binding	SNF2_N	0.731729	0.001	0
HMG_box	SNF2_N	0.731523	0.005	0
V_ATPase_I	vATP-synt_AC39	0.731001	0.001	0
MarR	MarR	0.731	0	1
HlyD	HlyD	0.731	0.003	1
ENTH	Maf	0.730003	0.001	0
TFIID_20kDa	TFIID_30kDa	0.730003	0.002	0
Glyco_hydro_17	IF-2B	0.730001	0.003	0
Anp1	Glyco_transf_34	0.73	0.003	0
SUPRDOM15	Tektin	0.73	0.004	0
Histone	RNA_pol_Rpc82	0.73	0.004	0
SNF2_N	SUPRDOM47	0.729432	0	0
Dynamin_N	SNF2_N	0.729432	0	0
Arm	DEAD	0.729174	0.002	0
Ribonuc_L-PSP	Ribonuc_L-PSP	0.729006	0.001	1
GerE	Response_reg	0.728493	0	0
Brix	Ribosomal_L30	0.728004	0.002	0
Kelch_2	Pkinase	0.72773	0	0
Pkinase	zf-DBF	0.727624	0	0
HGTP_anticodon	Pkinase	0.727294	0.004	0
Glyco_hydro_76	PBD	0.727001	0.003	0
NTF2	Ran_BP1	0.727	0.003	0
TFIID-18kDa	TFIID_30kDa	0.727	0.006	0
EGF_CA	GST_N	0.725602	0	0
EGF_CA	GST_C	0.725602	0.005	0
HORMA	MAD	0.724003	0.002	1
UIM	ubiquitin	0.72348	0.008	0
Translin	Translin	0.723002	0	1
Utp21	WD40	0.722506	0	0
ZZ	ZZ	0.721655	0.002	0
GIY-YIG	UVR	0.721252	0	0
Pro_isomerase	SOH1	0.721003	0.006	0
Peptidase_M16	Peptidase_M16_C	0.720753	0	1
Peptidase_M16	Peptidase_M16	0.720753	0	1
Peptidase_M16_C	Peptidase_M16_C	0.720753	0.001	1
HTH_8	HTH_8	0.720696	0	0
Cyclin_N	Hormone_recep	0.719178	0.007	0
Asp	CC	0.719	0.009	0
Pyrophosphatase	RhoGEF	0.718893	0.004	0
ABC_tran	GTP_EFTU_D2	0.718526	0.002	0
ABC_tran	GTP_EFTU	0.718526	0.003	0
GATA	SUPRDOM10	0.717752	0	0
GATA	PI3_PI4_kinase	0.717752	0.004	0
GTP_cyclohydroI	ThiF	0.716757	0.004	0
RMMBL	RMMBL	0.716393	0.001	0
Biotin_lipoyl	Transketolase_C	0.716203	0	0
Fip1	RA	0.716113	0	0
HLH	TLE_N	0.715981	0	0
Hairy_orange	WD40	0.715436	0	0
SMC_N	SMC_hinge	0.714131	0	1
SMC_hinge	SMC_hinge	0.714131	0	1
SMC_C	SMC_hinge	0.714131	0	0
SMC_C	SMC_N	0.714131	0	0
SMC_C	SMC_C	0.714131	0	0
SUPRDOM23	TPR	0.71409	0	0
ATP-synt_ab	TPR	0.71409	0.003	0
RNA_pol_Rpb2_5	SUPRDOM25	0.713401	0	1
CH	Spectrin	0.712306	0.007	1
Integrin_alpha	LIM	0.710319	0	0
FG-GAP	LIM	0.710319	0.003	0
UBA	UBA	0.710059	0.005	0
Bromodomain	SUPRDOM29	0.710012	0.008	0
EMP24_GP25L	SUPRDOM31	0.709501	0	0
GTP_EFTU_D3	K_tetra	0.709501	0	0
EMP24_GP25L	zf-Sec23_Sec24	0.709501	0	0
EMP24_GP25L	Gelsolin	0.709501	0	0
GTP_EFTU_D2	K_tetra	0.709501	0	0
GTP_EFTU	K_tetra	0.709501	0.001	0
S1	SUPRDOM87	0.708653	0.007	0
DCP2	LSM	0.708001	0	0
2-Hacid_dh	HSP70	0.708001	0	0
2-Hacid_dh_C	HSP70	0.708001	0.009	0
Menin	TIG	0.706896	0	0
Menin	RHD	0.706896	0	0
DUF572	MIF4G	0.706865	0.001	0
C_tripleX	GST_N	0.706501	0	0
DUF1096	GST_N	0.706501	0	0
6PGD	WD40	0.706501	0	0
PGM_PMM_III	WD40	0.706501	0	0
C_tripleX	GST_C	0.706501	0.001	0
DUF1096	GST_C	0.706501	0.001	0
PCI	SUPRDOM51	0.706412	0.009	0
Acetyltransf_1	Nrap	0.705926	0.002	0
PTS_EIIA_1	PTS_EIIA_1	0.705661	0	0
ATP-grasp	Ligase_CoA	0.70492	0	0
HATPase_c	SUPRDOM35	0.70481	0.008	0
DEAD	RNase_PH_C	0.704468	0	0
Helicase_C	RNase_PH_C	0.704468	0	0
DEAD	RNase_PH	0.704468	0.001	0
Helicase_C	RNase_PH	0.704468	0.005	0
Urease_beta	Urease_gamma	0.704272	0	1
Sugar_tr	WH1	0.704251	0	0
PGAM	PGAM	0.70405	0.007	1
AT_hook	IQ	0.703846	0.006	0
HTH_1	HTH_1	0.703779	0	1
MIF4G	zf-CCHC	0.703664	0.003	0
2-Hacid_dh	Homeobox	0.703663	0	0
2-Hacid_dh_C	Homeobox	0.703663	0.007	0
DEAD	HA2	0.703463	0	0
Rad50_zn_hook	SMC_hinge	0.703307	0	0
Rad50_zn_hook	SMC_C	0.703307	0	0
Rad50_zn_hook	SMC_N	0.703307	0.003	0
DUF625	PH	0.703279	0.006	0
Collagen	Kinesin	0.703216	0.008	0
Pkinase	SUPRDOM150	0.703152	0	0
ERCC4	Rad10	0.702696	0	0
2-Hacid_dh	RRM_1	0.702565	0	0
ParBc	ParBc	0.702304	0	1
CNTF	fn3	0.702148	0.002	0
ATP-synt	ATP-synt_ab	0.702001	0	1
ATP-synt	SUPRDOM23	0.702001	0	1
CDC45	MCM	0.702001	0.002	0
PC_rep	UBA	0.702001	0.009	0
Arm	RNase_PH_C	0.702	0	0
IBB	RNase_PH_C	0.702	0	0
IBB	RNase_PH	0.702	0	0
Arm	RNase_PH	0.702	0.001	0
Arrestin_C	Kunitz_BPTI	0.701795	0	0
Arrestin_N	Kunitz_BPTI	0.701795	0.001	0
14-3-3	M-inducer_phosp	0.701251	0	0
CPSF_A	RMMBL	0.701249	0.001	0
DnaJ_C	HSP70	0.701164	0	0
PB1	PB1	0.701161	0.001	1
Glyco_transf_20	PP2C	0.700917	0.001	0
AA_kinase	AA_kinase	0.700652	0.001	1
Pkinase	SUPRDOM31	0.700501	0	0
Pkinase	zf-Sec23_Sec24	0.700501	0	0
HLH	zf-TRAF	0.700282	0.009	0
ABC_tran	DEAD	0.700131	0.006	0
HSP90	zf-C2H2	0.699807	0	0
RNA_POL_M_15KD	RNA_pol_L	0.699516	0	0
RNA_pol_L	TFIIS_C	0.699516	0.001	0
NOT2_3_5	ZZ	0.699066	0.002	0
FHA	IF-2B	0.699001	0.008	0
W2	eIF-5_eIF-2B	0.698924	0	0
TAF4	TFIID_20kDa	0.698508	0.003	1
Fibrinogen_C	Laminin_EGF	0.698251	0	0
TNFR_c6	zf-TRAF	0.698251	0.003	0
Fibrinogen_C	ig	0.698251	0.01	0
Coatomer_WDAD	WD40	0.698078	0	0
Autotransporter	VacA	0.698052	0	0
BRCT	E2F_TDP	0.697677	0.01	0
GM_CSF	fn3	0.697507	0.004	0
Hrf1	PX	0.697251	0.002	0
PH	SUPRDOM30	0.697251	0.007	0
SIR2	SUPRDOM48	0.697239	0.008	0
GST_N	Kelch_1	0.697083	0	0
GST_C	Kelch_1	0.697083	0.003	0
Peptidase_C2	zf-C2H2	0.697003	0.004	0
PHD	TUDOR	0.696714	0.01	0
GTP_EFTU_D2	LIM	0.696414	0	0
GTP_EFTU	LIM	0.696414	0.002	0
GST_N	Metallophos	0.696081	0	0
AT_hook	HAT	0.695571	0.008	0
Ribosomal_L10	Ribosomal_L12	0.695502	0.001	0
Coatomer_E	Coatomer_WDAD	0.695497	0	0
Arginase	SH3_1	0.694952	0	0
SNF2_N	zf-C4	0.69456	0.002	0
CoA_binding	Ligase_CoA	0.694529	0	0
Fip1	RMMBL	0.694233	0	0
FYVE	PRA1	0.693029	0.004	0
RNA_POL_M_15KD	SUPRDOM25	0.692097	0	0
Drf_GBD	Ras	0.692085	0	0
DUF382	LSM	0.691502	0	0
LSM	PSP	0.691502	0.009	0
OSCP	SUPRDOM23	0.691501	0	0
ATP-synt_ab	OSCP	0.691501	0	0
FKBP_C	RCSD	0.691446	0.01	0
PH	Rad52_Rad22	0.691101	0.006	0
Disintegrin	Peptidase_C1	0.691072	0.004	0
PDZ	SH3_2	0.690287	0.009	0
Nuf2	SMC_hinge	0.690025	0	0
Nuf2	SMC_C	0.690025	0	0
Nuf2	SMC_N	0.690025	0.001	0
IBN_N	cNMP_binding	0.689581	0.004	0
NOT2_3_5	TBP	0.689111	0.004	0
SNF7	SRP1_TIP1	0.689037	0.008	0
PAC	PAS	0.687813	0	0
2-Hacid_dh	ArfGap	0.687446	0	0
2-Hacid_dh_C	ArfGap	0.687446	0.003	0
ACT	ArfGap	0.687446	0.004	0
Chromo_shadow	ECH	0.687324	0.002	0
Ndc80_HEC	Rad50_zn_hook	0.687316	0.003	0
Arm	T-box	0.687186	0.009	0
PCI	eIF-6	0.687083	0.005	0
Adaptin_N	Coatomer_WDAD	0.686641	0	0
XPG_N	zf-C3HC4	0.68662	0.006	0
EF1G	WD40	0.686332	0	0
FYVE	TB2_DP1_HVA22	0.686319	0.005	0
SWIRM	zf-CCHC	0.686186	0.005	0
FCH	WH2	0.685679	0.001	0
DUF292	Hexapep	0.685447	0.001	0
G-alpha	RGS	0.684231	0.002	1
CDC50	IBN_N	0.684081	0.007	0
CH	Sina	0.683718	0.003	0
14-3-3	PBD	0.683502	0.007	0
DNA_mis_repair	HATPase_c	0.683426	0	1
RMMBL	zf-CCCH	0.68327	0.002	0
Ribosomal_L10	eIF-6	0.683193	0.001	0
Autotransporter	NLBH	0.683192	0	0
RRM_1	Ribosomal_S3_C	0.683127	0	0
SWIB	WW	0.682984	0.004	0
HSP70	RHD	0.682416	0	0
EGF_CA	TIL_assoc	0.682302	0	0
EGF_CA	TIL	0.682302	0	0
EGF	Keratin_B2	0.682302	0.002	0
EGF	TIL	0.682302	0.005	0
Cation_ATPase_N	zf-C3HC4	0.682217	0	0
SUPRDOM33	SUPRDOM33	0.682138	0	0
RNA_pol_N	SUPRDOM25	0.682027	0.004	0
IBB	ubiquitin	0.681699	0	0
DEAD	Ribosomal_L3	0.681662	0.001	0
Helicase_C	Ribosomal_L3	0.681662	0.005	0
RMMBL	Suf	0.681652	0	0
RCSD	RCSD	0.680793	0.008	0
ARID	SUPRDOM8	0.680711	0	0
SMC_hinge	zf-C3HC4	0.680467	0	0
SMC_C	zf-C3HC4	0.680467	0	0
Collagen	MH2	0.679322	0	0
Collagen	MH1	0.679322	0.001	0
C_tripleX	Kunitz_BPTI	0.679046	0	0
HGTP_anticodon	TPR	0.679038	0	0
zf-TRAF	zf-TRAF	0.678996	0	0
MATH	zf-TRAF	0.678996	0.001	0
IBB	IBN_N	0.67896	0	1
AT_hook	SNF5	0.678695	0.003	0
MoCF_biosynth	MobB	0.67843	0.001	0
Hexapep	eIF-5_eIF-2B	0.67837	0.003	0
SH3_1	SWIB	0.677954	0.01	0
DEAD	Fibrillarin	0.676977	0.001	0
Fibrillarin	Helicase_C	0.676977	0.005	0
NGF	ig	0.676966	0.009	0
Menin	tRNA_anti	0.676851	0.001	0
Transketolase_N	Transketolase_N	0.676722	0	1
NTF2	Nucleoporin2	0.676067	0.003	0
RA	SAM_2	0.674508	0.001	0
Bromodomain	SNF2_N	0.67407	0.003	0
TAF4	zf-CCHC	0.673752	0.003	0
BAR	Ribosomal_L36e	0.673751	0.001	0
Dynein_light	RCSD	0.673687	0.006	0
Tubulin-binding	cNMP_binding	0.672752	0	0
RIIa	Tubulin-binding	0.672752	0	0
GTP_CDC	zf-MIZ	0.672003	0.004	0
Myosin_head	Ras	0.671545	0	0
Autotransporter	MCE	0.671307	0	0
DnaJ	DnaJ_CXXCXGXG	0.67125	0	0
DnaJ	DnaJ_C	0.67125	0	0
RMMBL	zf-CCHC	0.670997	0.002	0
DEAD	EGF	0.670845	0.007	0
RA	SH2	0.670462	0.002	0
RNA_pol_Rpb7_N	SUPRDOM6	0.670406	0.001	0
IMPDH	PAP_assoc	0.669751	0	0
IMPDH	NTP_transf_2	0.669751	0	0
CBS	PAP_assoc	0.669751	0	0
CBS	NTP_transf_2	0.669751	0	0
RNA_pol_L	RNA_pol_Rpb7_N	0.669573	0.001	0
MAP1_LC3	SNARE	0.669463	0.009	0
RNA_pol_Rpb7_N	RNA_pol_Rpb8	0.669409	0	0
PAH	SWIRM	0.668513	0.004	0
HD	HD	0.668002	0.002	1
TGS	TGS	0.668002	0	0
HD	RelA_SpoT	0.668002	0	0
HD	TGS	0.668002	0.001	0
Pkinase	RIIa	0.667573	0	0
GTP_EFTU_D2	SPK	0.667501	0	0
GTP_EFTU_D3	ZZ	0.667501	0	0
GTP_EFTU_D2	ZZ	0.667501	0	0
GTP_EFTU_D3	SPK	0.667501	0	0
GTP_EFTU	SPK	0.667501	0	0
GTP_EFTU	ZZ	0.667501	0.001	0
TGFb_propeptide	Zona_pellucida	0.666751	0	0
TGF_beta	Zona_pellucida	0.666751	0.001	0
Chromo_shadow	SAND	0.66675	0	0
Chromo_shadow	Sp100	0.66675	0	0
Chromo	Sp100	0.66675	0	0
Chromo	SAND	0.66675	0.002	0
Chromo_shadow	HMG_box	0.66675	0.007	0
HGTP_anticodon	WD40	0.666261	0.004	0
PAX	Ribosomal_L7Ae	0.666253	0.008	0
EGF_CA	XPG_I	0.666146	0	0
EGF_CA	XPG_N	0.666146	0.001	0
HHH	Rep-A_N	0.666001	0	0
Ank	Skp1	0.666001	0	0
HHH	tRNA_anti	0.666001	0.007	0
Fip1	zf-CCHC	0.66475	0.004	0
Urease_gamma	Urease_gamma	0.664513	0	0
Pkinase	SUPRDOM47	0.664503	0	0
RRM_1	W2	0.664034	0.005	0
BIR	Sina	0.663809	0.001	0
GTP_EFTU_D2	RNase_PH	0.663751	0	0
GTP_EFTU_D2	RNase_PH_C	0.663751	0	0
GTP_EFTU	RNase_PH_C	0.663751	0	0
GTP_EFTU	RNase_PH	0.663751	0	0
EGF_CA	S10_plectin	0.663128	0.001	0
GST_N	zf-C2H2	0.663008	0	0
FGF	I-set	0.662873	0.001	1
Myosin_head	zf-C3HC4	0.662358	0	0
4_1_CTD	Actin	0.662251	0	0
Actin	SAB	0.662251	0	0
Collagen	DUF1096	0.6615	0	0
Col_cuticle_N	DUF1096	0.6615	0.001	0
C_tripleX	Collagen	0.6615	0.002	0
C_tripleX	Col_cuticle_N	0.6615	0.002	0
TGF_beta	TGF_beta	0.660752	0	1
TGFb_propeptide	TGFb_propeptide	0.660752	0	0
Filament	Plectin	0.660752	0	0
TGF_beta	TGFb_propeptide	0.660752	0	0
Filament	Spectrin	0.660752	0.004	0
Filament	Tropomyosin	0.660752	0.005	0
Recep_L_domain	zf-C3HC4	0.660103	0.008	0
Aminotran_3	Helicase_C	0.659188	0.002	0
GTP_EFTU_D3	SH3_1	0.658934	0	0
BTB	Kazal_2	0.658451	0.001	0
Homeobox	Ldl_recept_a	0.658419	0.004	0
Homeobox	MH2	0.657753	0	0
Exo_endo_phos	GST_N	0.657752	0	0
Exo_endo_phos	GST_C	0.657752	0.008	0
P19Arf_N	zf-RanBP	0.657751	0.002	0
P19Arf_N	SWIB	0.657751	0.003	0
EF_TS	GTP_EFTU_D3	0.65775	0	1
EF_TS	GTP_EFTU	0.65775	0	1
GTP_EFTU	UBA	0.65775	0	1
GTP_EFTU_D3	UBA	0.65775	0	0
EF_TS	GTP_EFTU_D2	0.65775	0	0
GTP_EFTU_D2	UBA	0.65775	0	0
RNA_pol_L	SUPRDOM26	0.65711	0	0
IBB	SUPRDOM48	0.657002	0	0
Chromo_shadow	ERG4_ERG24	0.657001	0	0
Thiolase_N	WD40	0.657001	0	0
Chromo	ERG4_ERG24	0.657001	0.001	0
CDC48_N	UBX	0.656619	0	1
IMPDH	RRM_1	0.656252	0	0
CBS	HhH-GPD	0.656251	0	0
HhH-GPD	IMPDH	0.656251	0	0
KH_1	SUPRDOM150	0.656251	0	0
PRP1_N	tRNA_anti	0.65625	0	0
TPR	tRNA-synt_2	0.65625	0	0
HAT	tRNA-synt_2	0.65625	0	0
PRP1_N	tRNA-synt_2	0.65625	0	0
HAT	tRNA_anti	0.65625	0.007	0
NTP_transferase	NTP_transferase	0.656037	0	1
HMA	HMA	0.655318	0	1
DnaJ_C	zf-C2H2	0.654853	0	0
Biotin_lipoyl	Flagellin_IN	0.654458	0	0
Gelsolin	Syntaxin	0.65445	0	0
Syntaxin	zf-Sec23_Sec24	0.65445	0	0
SUPRDOM31	Syntaxin	0.65445	0	0
PDZ	Sina	0.6535	0.008	0
Dishevelled	zf-C2H2	0.653343	0	0
DIX	zf-C2H2	0.653343	0.004	0
CBF	DEAD	0.653251	0	0
CBF	Helicase_C	0.653251	0.001	0
Jun	Pkinase	0.653174	0	0
DEAD	SUPRDOM78	0.651751	0	0
HSP70	HSP90	0.651751	0	0
Helicase_C	SUPRDOM78	0.651751	0.005	0
AAA	CTP_synth_N	0.651002	0	0
Furin-like	HSP70	0.651001	0	0
HSP70	TB	0.651001	0	0
PDZ	RGS	0.650645	0.005	0
RNA_pol_A_bac	RNA_pol_Rpb2_5	0.650009	0	0
Arm	SUPRDOM42	0.649997	0.006	0
SWIB	SWIB	0.649502	0	1
zf-RanBP	zf-RanBP	0.649502	0	0
SWIB	zf-RanBP	0.649502	0	0
Chromo_shadow	HSP70	0.649502	0.006	0
PkinA_anch	cNMP_binding	0.649501	0	0
PkinA_anch	RIIa	0.649501	0	0
EFG_C	zf-C3HC4	0.649383	0	0
Helicase_C	Pyrophosphatase	0.649304	0.004	0
DUF625	RhoGAP	0.648957	0.003	0
Arm	Pantoate_transf	0.648887	0.002	0
DUF382	zf-C2H2	0.648753	0	0
Collagen	Dynein_light	0.648753	0.001	0
Col_cuticle_N	Dynein_light	0.648753	0.004	0
CNH	EGF	0.648668	0.006	0
14-3-3	Trehalase_Ca-bi	0.648001	0	0
SUPRDOM61	Transposase_17	0.648001	0	0
Sigma70_r3	Transposase_17	0.648001	0	0
Sigma70_r4	Transposase_17	0.648001	0	0
Sigma70_r2	Transposase_17	0.648001	0.001	0
14-3-3	Trehalase	0.648001	0.003	0
Arm	NDK	0.647758	0.009	0
MoCF_biosynth	SUPRDOM128	0.647638	0	1
BTB	Ldl_recept_a	0.647634	0.003	0
Myosin_N	Pkinase	0.647236	0	0
Arm	P5CR	0.64711	0.007	0
ADAM_spacer1	DUF1096	0.64696	0	0
DUF1096	TSP_1	0.64696	0.001	0
E1-E2_ATPase	LSM	0.646501	0.009	0
Fip1	zf-CCCH	0.646252	0.006	0
Helicase_C	Ribosomal_L16	0.64602	0	0
Biotin_lipoyl	SUPRDOM54	0.645848	0.002	0
EGF	GCM	0.645788	0.003	0
CAP	Cofilin_ADF	0.645563	0.002	0
Metallophos	Myosin_head	0.645353	0	0
3_5_exonuc	RNase_PH_C	0.64425	0	0
HRDC	RNase_PH	0.64425	0	0
HRDC	RNase_PH_C	0.64425	0	0
3_5_exonuc	RNase_PH	0.64425	0.002	0
Bcl-2	C1_1	0.644143	0.003	0
KH_2	zf-TRAF	0.643536	0.002	0
IBB	dCMP_cyt_deam	0.643501	0	0
Pkinase_C	Ras	0.643199	0.009	0
MutS_V	MutS_V	0.643144	0	1
MutS_V	SUPRDOM41	0.643144	0	1
SUPRDOM41	SUPRDOM41	0.643144	0	1
MutS_II	SUPRDOM41	0.643144	0	0
MutS_II	MutS_V	0.643144	0	0
S1	SUPRDOM3	0.643017	0.002	0
Arm	Ran_BP1	0.642738	0.009	0
F-box	GTP_EFTU	0.642466	0.002	0
PH	Ribosomal_L16	0.642343	0.01	0
Helicase_C	HhH-GPD	0.641708	0.001	0
IL6	fn3	0.640837	0.007	1
Cyclin_N	DEAD	0.640804	0.007	0
Acyl_transf_3	EGF	0.640724	0	0
PDZ	Pkinase_C	0.640611	0.006	0
C1_1	PDZ	0.640611	0.009	0
Myosin_tail_1	ig	0.640391	0.008	0
ACT	Acyltransferase	0.64033	0.01	0
Helicase_C	polyprenyl_synt	0.640261	0.004	0
EFG_IV	LSM	0.639547	0	0
EFG_C	LSM	0.639547	0	0
ACT	Transket_pyr	0.639525	0	0
ACT	Transketolase_C	0.639525	0	0
Arrestin_C	zf-C3HC4	0.639284	0	0
7tm_1	GTP_EFTU	0.63927	0.005	0
Pkinase	STAT_alpha	0.639181	0	0
Pkinase	SUPRDOM12	0.639181	0	0
HSP70	RNA_pol_Rpb2_5	0.639083	0	0
HSP70	SUPRDOM3	0.639083	0.008	0
Arm	PRA1	0.638754	0.005	0
BRCT	eIF-6	0.638722	0	0
Arm	Isochorismatase	0.638642	0.004	0
TSP_1	ig	0.638564	0.004	0
Myb_DNA-binding	TFIID_30kDa	0.637919	0.01	0
Laminin_N	efhand	0.637501	0	0
Helicase_C	SecG	0.637316	0	0
Clathrin	Sec1	0.637285	0	0
ANTH	UBA	0.637131	0.003	0
NPL4	UFD1	0.637034	0	0
PCI	zf-TRAF	0.637022	0.009	0
SUPRDOM49	WD40	0.636855	0	0
Arm	SKIP_SNW	0.636698	0.005	0
Arm	PUA	0.6366	0.001	0
RNA_pol_Rpb2_5	WD40	0.636463	0	0
Arginase	Arm	0.636326	0.002	0
BRCT	Nol1_Nop2_Fmu	0.636162	0.003	0
Clathrin	Vps16_C	0.636022	0	0
Clathrin	Vps16_N	0.636022	0	0
DEP	ubiquitin	0.635998	0.002	0
C_tripleX	S4	0.635953	0	0
DUF1096	S4	0.635953	0.001	0
DNA_pol_alpha_B	EGF	0.635844	0.005	0
Kazal_2	LIM	0.635819	0	0
Arm	NTF2	0.635729	0.004	0
DEP	SH3_2	0.635624	0.001	0
Elongin_A	PUF	0.635338	0.004	0
IBN_N	Sec7	0.635003	0.01	0
MutS_II	tRNA_anti	0.634902	0	0
MutS_I	tRNA_anti	0.634902	0	0
MutS_V	tRNA_anti	0.634902	0	0
SUPRDOM41	tRNA_anti	0.634902	0	0
PB1	Sec15	0.634717	0	0
Arrestin_C	zf-C2H2	0.634687	0	0
Dishevelled	PDZ	0.63444	0	0
DIX	PDZ	0.63444	0.001	0
LSM	PRP1_N	0.634357	0	0
RNA_pol_Rpb2_5	zf-C3HC4	0.634129	0	0
Aconitase_C	Helicase_C	0.634088	0	0
Aconitase	Helicase_C	0.634088	0.001	0
Activin_recp	TGF_beta	0.633926	0	1
Activin_recp	TGFb_propeptide	0.633926	0	0
BTB	GATase_2	0.633629	0.008	0
MGS	TPR	0.633431	0.002	0
HHH	SUPRDOM33	0.633197	0.001	0
Cyt-b5	TSP_1	0.63313	0.006	0
Pyr_redox_dim	Transket_pyr	0.63259	0	0
Pyr_redox	Transket_pyr	0.63259	0	0
CbiA	ParBc	0.632506	0.002	0
ERCC4	FHA	0.632496	0.003	0
CBS	SUPRDOM35	0.632444	0.002	0
ALAD	Arm	0.632379	0.002	0
GDI	SAM_2	0.631698	0.001	0
AAA	GST_N	0.631286	0	0
NTP_transf_2	zf-CCCH	0.63098	0.001	0
SUPRDOM33	SUPRDOM54	0.630834	0	0
SH2	SRCR	0.630506	0.002	0
RHD	SH3_1	0.630148	0	0
2-Hacid_dh	LRR	0.630036	0	0
2-Hacid_dh_C	LRR	0.630036	0.008	0
AhpC-TSA	GTP_EFTU_D2	0.629771	0	0
AhpC-TSA	GTP_EFTU	0.629771	0	0
RNA_pol_A_bac	WW	0.629666	0	0
RNA_pol_L	WW	0.629666	0.009	0
Lep_receptor_Ig	SH2	0.629189	0	0
PH	SUPRDOM69	0.629022	0.008	0
Pkinase	Ribosomal_S3_C	0.629007	0	0
Apc13p	GATase	0.628922	0	0
DEAD	Mov34	0.628356	0.001	0
Arm	NTP_transf_2	0.628298	0	0
IBB	NTP_transf_2	0.628298	0	0
EGF	Ribosomal_L18p	0.627494	0.01	0
SH3_1	Syja_N	0.627191	0.006	0
FYVE	zf-CCHC	0.627057	0.006	0
EGF_CA	RNA_pol_Rpb1_R	0.626878	0	0
EGF	RNA_pol_Rpb1_R	0.626878	0.001	0
SH3_1	zf-MIZ	0.626792	0.01	0
Arm	Thi4	0.626561	0.003	0
EGF_CA	zf-MYND	0.626502	0.001	0
PH	Transketolase_C	0.626457	0	0
PH	Transket_pyr	0.626457	0.004	0
NOT2_3_5	Not3	0.62637	0.001	0
Arm	FBPase	0.626328	0.002	0
GTP_EFTU	SKIP_SNW	0.626324	0	0
GTP_EFTU_D2	SKIP_SNW	0.626324	0	0
EGF_CA	HSP90	0.626287	0	0
DM	Laminin_EGF	0.625566	0	0
DEAD	XPG_N	0.625435	0	0
ResIII	XPG_N	0.625435	0.003	0
Ribosomal_L3	SH2	0.625424	0.005	0
FHA	SMC_hinge	0.625409	0	0
FHA	SMC_C	0.625409	0	0
FHA	SMC_N	0.625409	0.003	0
GTP_EFTU_D2	PUA	0.625121	0	0
GTP_EFTU	PUA	0.625121	0	0
Metallophos	NTP_transf_2	0.624551	0.002	0
E1-E2_ATPase	Lactamase_B	0.624458	0.002	0
DEAD	NTP_transf_2	0.624424	0	0
Helicase_C	NTP_transf_2	0.624424	0.004	0
Rad50_zn_hook	SUPRDOM41	0.624197	0	0
MutS_V	Rad50_zn_hook	0.624197	0	0
ATP-gua_PtransN	BTB	0.62374	0.007	0
Hormone_recep	ubiquitin	0.623629	0.006	0
DUF1096	EB	0.623584	0	0
EGF	Tektin	0.623547	0.01	0
Band_7	EGF	0.622626	0.009	0
Pyr_redox_dim	SH3_1	0.622569	0	0
Biotin_lipoyl	RNA_pol_A_bac	0.622151	0	0
RNA_pol_A_bac	SUPRDOM33	0.622151	0	0
RNA_pol_L	SUPRDOM33	0.622151	0	0
Biotin_carb_C	RNA_pol_A_bac	0.622151	0	0
Biotin_carb_C	RNA_pol_L	0.622151	0	0
Biotin_lipoyl	RNA_pol_L	0.622151	0.001	0
Arrestin_N	EGF_CA	0.621787	0.002	0
ig	ig	0.62177	0.005	1
ChaC	SH3_1	0.621644	0.004	0
GATase_2	GST_N	0.621574	0	0
GATase_2	GST_C	0.621574	0	0
GTP_EFTU_D3	zf-B_box	0.621536	0	0
GTP_EFTU	zf-B_box	0.621536	0	0
GTP_EFTU_D2	zf-B_box	0.621536	0	0
Homeobox	XPG_I	0.621318	0.009	0
Skp1	WD40	0.621188	0	0
Arm	MIF4G	0.621171	0.001	0
GTP_EFTU_D3	zf-C3HC4	0.62098	0	0
2-oxoacid_dh	SH3_1	0.620549	0	0
Homeobox	Peptidase_C2	0.619386	0.004	0
Arm	GTP_cyclohydroI	0.619147	0.008	0
Pkinase	RNA_pol_Rpb2_5	0.619096	0	0
KOW	S1	0.619048	0.006	0
S1	SUPRDOM25	0.619047	0.006	0
UVR	UVR	0.618925	0	0
C2	DEAD	0.618549	0.005	0
Arm	RIIa	0.618182	0	0
Arm	cNMP_binding	0.618182	0.003	0
4HBT	Helicase_C	0.617601	0.003	0
Myosin_head	UCH	0.617568	0	0
GTP_EFTU	LRR	0.616876	0.008	0
DEP	MATH	0.616734	0.004	0
CH	GST_N	0.616331	0	0
Ras	zf-TRAF	0.61616	0.009	0
RHD	UCH	0.615962	0	0
Helicase_C	IF4E	0.615495	0.005	0
MATH	PC_rep	0.615314	0.01	0
Dishevelled	Pkinase	0.615211	0	0
DIX	Pkinase	0.615211	0.004	0
GTP_EFTU	Hormone_recep	0.615138	0	0
GTP_EFTU_D3	Hormone_recep	0.615138	0	0
GTP_EFTU_D2	Hormone_recep	0.615138	0	0
Actin	PB1	0.615053	0.009	0
HA2	Myb_DNA-binding	0.614795	0	0
DEAD	Myb_DNA-binding	0.614795	0.004	0
Biotin_carb_C	GTP_CDC	0.614738	0	0
GTP_CDC	SUPRDOM33	0.614738	0	0
Ank	Guanylate_cyc	0.614335	0.002	0
RIIa	WW	0.61431	0	0
WW	cNMP_binding	0.61431	0.004	0
HHH	RNA_pol_Rpb2_5	0.613816	0	0
HHH	SUPRDOM3	0.613816	0.003	0
BTB	Peptidase_C2	0.613296	0	0
LRRNT	Trypsin	0.612901	0	0
EGF_CA	PAX	0.612612	0	0
EGF	PAX	0.612612	0.003	0
BAR	WH2	0.612464	0	0
Helicase_C	RNA_pol_A_bac	0.612261	0	0
KH_1	Kunitz_BPTI	0.611863	0.003	0
Death	MATH	0.610956	0.004	0
Bromodomain	RFX_DNA_binding	0.610942	0.003	0
ALA_synthase	ThiF	0.609785	0	0
Helicase_C	SUPRDOM25	0.609608	0.008	0
Peptidase_C2	zf-C3HC4	0.609542	0	0
Furin-like	zf-C3HC4	0.609497	0.002	0
Arm	Bul1_N	0.609378	0.005	0
Cyclin_N	GTP_EFTU_D3	0.609356	0	0
Cyclin_N	GTP_EFTU_D2	0.609356	0.002	0
GST_C	RNA_pol_A_bac	0.608354	0	0
GST_C	RNA_pol_L	0.608354	0.003	0
HGTP_anticodon	RRM_1	0.606583	0.008	0
IBB	bZIP	0.606389	0	0
C1_1	SWIB	0.606266	0	0
C1_1	EGF_CA	0.605995	0.001	0
C1_1	EGF	0.605995	0.001	0
ATP-cone	ATP-cone	0.605713	0	0
GTP_EFTU	MIF4G	0.605517	0	0
GTP_EFTU_D2	MIF4G	0.605517	0	0
2-Hacid_dh	HLH	0.605457	0	0
2-Hacid_dh_C	HLH	0.605457	0.01	0
Helicase_C	PWP2	0.605296	0	0
DEAD	PWP2	0.605296	0	0
RHD	bZIP	0.604986	0	1
PALP	RNA_pol_A_bac	0.604747	0	0
PALP	RNA_pol_L	0.604747	0.004	0
EGF_CA	Sina	0.604572	0.001	0
Pkinase	UBACT	0.603784	0	0
I-set	Ribosomal_L30	0.603371	0.001	0
RNA_pol_N	SUPRDOM3	0.603327	0	1
RNA_pol_N	RNA_pol_Rpb2_5	0.603327	0	0
Arrestin_C	Kazal_2	0.603198	0	0
Arrestin_N	Kazal_2	0.603198	0	0
LIM	RGS	0.603084	0.008	0
DEAD	TGS	0.602485	0	0
DEAD	GTP1_OBG	0.602485	0.001	0
Helicase_C	TGS	0.602485	0.005	0
GTP1_OBG	Helicase_C	0.602485	0.009	0
IBB	Pkinase	0.60233	0	0
IBB	RHD	0.601851	0	0
Arm	RHD	0.601851	0	0
Arm	NTP_transferase	0.601594	0.003	0
BTB	Sina	0.601282	0.009	0
DCP2	Zn_clus	0.601272	0	0
GTP_EFTU_D3	zf-C2H2	0.600373	0	0
Exonuc_X-T	zf-RanBP	0.600347	0.005	0
2-oxoacid_dh	Transket_pyr	0.600109	0	0
CPSase_L_D3	Helicase_C	0.600013	0	0
Helicase_C	MGS	0.600013	0.001	0
Helicase_C	SUPRDOM33	0.600013	0.006	0
