# Supplementary material for: Interrogating domain-domain interactions with parsimony based approaches
Source: BMC Bioinformatics. 2008 Mar 26;9:171. doi: 10.1186/1471-2105-9-171 (PMC2358894; doi:10.1186/1471-2105-9-171)
Supplement: Additional file 4 — GPE LP-scores ≥ 0.50. This file contains the 7,554 generalized domain pairs that had GPE LP-score ≥ 0.50, regardless of their pw-scores. Each row contains five fields: Generalized Dom A, Generalized Dom B, GPE LP-score, GPE pw-score, and Gold Std (1 if pair is in GPE benchmark set, 0 otherwise). [file 1471-2105-9-171-S4.xls]

## Sheet: AF5_SPEGeneralScores
ScaledDom A	ScaledDom B	SPE LP-score	SPE pw-score	Gold Std
7tm_1	IL8	1	0	0
AAA	AAA	1	0	1
AAA	PCI	1	0	0
Ank	RHD	1	0	1
Cpn60_TCP1	WD40	1	0	0
Cyclin_N	Pkinase	1	0	1
LSM	LSM	1	0	1
Pkinase	WD40	1	0	0
Pkinase	Pkinase	1	0	1
Pkinase	zf-C2H2	1	0	0
Proteasome	Proteasome	1	0	1
RNase_PH	RNase_PH	1	0	1
RNase_PH	RNase_PH_C	1	0	1
RRM_1	zf-C2H2	1	0	0
RRM_1	RRM_1	1	0	1
RRM_1	WD40	1	0	0
WD40	WD40	1	0	1
zf-C2H2	zf-C2H2	1	0	1
UQ_con	zf-C3HC4	1	1e-05	1
Pkinase	RRM_1	1	2e-05	0
TNF	TNFR_c6	1	2e-05	1
GTP_CDC	GTP_CDC	1	3e-05	0
Homeobox	Pkinase	1	3e-05	0
GDI	Ras	1	6e-05	1
PCI	PCI	1	6e-05	0
TPR	zf-C2H2	1	6e-05	0
LSM	WD40	1	0.00012	0
Metallophos	Proteasome	1	0.00012	0
AAA	WD40	1	0.00024	0
HLH	HLH	1	0.00024	1
Ras	Yip1	1	0.00024	0
WD40	zf-C2H2	1	0.00024	0
Hrf1	Ras	1	0.00049	0
Metallophos	efhand	1	0.00049	1
TPR	WD40	1	0.00049	0
Brix	WD40	1	0.00098	0
Homeobox	Homeobox	1	0.00098	1
Homeobox	zf-C2H2	1	0.00098	0
HSP70	Pkinase	1	0.00098	0
KH_1	WD40	1	0.00098	0
LSM	RRM_1	1	0.00098	0
LSM	Nop	1	0.00098	0
Metallophos	Pkinase	1	0.00098	0
PCI	Proteasome	1	0.00098	0
AAA	TPR	1	0.00195	0
Ank	Pkinase	1	0.00195	1
Chitin_bind_4	Chitin_bind_4	1	0.00195	0
E2F_TDP	SUPRDOM8	1	0.00195	0
HSP70	WD40	1	0.00195	0
KH_1	RRM_1	1	0.00195	0
LSM	zf-C2H2	1	0.00195	0
PH	Pkinase	1	0.00195	0
Pkinase	TPR	1	0.00195	0
Pkinase	efhand	1	0.00195	0
Pkinase	Rad50_zn_hook	1	0.00195	0
Histone	WD40	1	0.00391	0
Pkinase	Ras	1	0.00391	0
zf-C3HC4	zf-C3HC4	1	0.00391	0
HATPase_c	HATPase_c	1	0.005	1
SNARE	SNARE	1	0.005	1
efhand	efhand	1	0.00781	1
Homeobox	WD40	1	0.00781	0
PP2C	Pkinase	1	0.00781	0
RRM_1	TPR	1	0.00781	0
Zn_clus	Zn_clus	1	0.00781	1
Pkinase	zf-C3HC4	1	0.01562	0
zf-C2H2	zf-C3HC4	1	0.01562	0
SH3_1	WH2	1	0.018	0
AAA	Pkinase	1	0.03125	0
Ank	TIG	1	0.04	1
Helicase_C	Helicase_C	1	0.047	1
PDZ	PDZ	1	0.061	1
Homeobox	RRM_1	1	0.0625	0
PDZ	zf-C2H2	1	0.0625	0
Pkinase	SH3_1	1	0.0625	0
Helicase_C	Myb_DNA-binding	1	0.063	0
SH3_1	SH3_1	1	0.081	1
IQ	efhand	1	0.104	1
SH3_1	WD40	1	0.125	0
EGF_CA	zf-C2H2	1	0.146	0
Pkinase	TIG	1	0.23	0
EGF	Pkinase	1	0.5	0
HATPase_c	Pkinase	1	0.5	0
Helicase_C	WD40	1	0.5	0
Pkinase	SH2	1	0.5	0
HSP90	Pkinase	0.999	0	0
RHD	RHD	0.999	0	1
RHD	TIG	0.999	0	1
TIG	TIG	0.999	0	1
KE2	Prefoldin	0.999	0.00098	1
Metallophos	WD40	0.999	0.00195	0
CBS	Pkinase	0.999	0.00391	0
IBN_N	Nucleoporin2	0.999	0.00391	0
MIF4G	RRM_1	0.999	0.00391	0
PCI	WD40	0.999	0.00391	0
TPR	TPR	0.999	0.00781	1
ubiquitin	zf-C3HC4	0.999	0.00781	0
BTB	BTB	0.999	0.01562	1
Ank	WD40	0.999	0.03125	0
CDC37	Pkinase	0.999	0.03125	0
IQ	SH3_1	0.999	0.067	0
SH2	fn3	0.999	0.102	0
Ank	Ank	0.999	0.125	1
RRM_1	zf-C3HC4	0.999	0.125	0
PH	SH3_1	0.999	0.175	0
EGF	Homeobox	0.999	0.185	0
Chitin_bind_4	RRM_1	0.998	0.00195	0
HMG_box	zf-C2H2	0.998	0.00195	0
Pribosyltran	Pribosyltran	0.998	0.00195	1
Chitin_bind_4	TPR	0.998	0.00391	0
Pkinase	bZIP	0.998	0.00781	0
Ank	RRM_1	0.998	0.01562	0
Pkinase	Zn_clus	0.998	0.03125	0
LIM	PDZ	0.998	0.097	0
EGF_CA	RRM_1	0.998	0.125	0
EGF_CA	Pkinase	0.998	0.196	0
SH3_1	zf-C3HC4	0.998	0.412	0
Helicase_C	RRM_1	0.998	0.557	0
Histone	Pkinase	0.997	0.00195	0
Ras	Ras	0.997	0.00195	1
MCM	MCM	0.997	0.00391	0
Actin	Pkinase	0.997	0.00781	0
Ank	zf-C2H2	0.997	0.00781	0
CBM_14	Homeobox	0.997	0.01562	0
efhand	zf-C2H2	0.997	0.01562	0
GTP_CDC	Pkinase	0.997	0.01562	0
Cpn60_TCP1	Pkinase	0.997	0.03125	0
Nrap	WD40	0.997	0.03125	0
RRM_1	SH3_1	0.997	0.03125	0
BTB	EGF	0.997	0.069	0
C2	SH3_1	0.997	0.098	0
14-3-3	Pkinase	0.997	0.25	0
EGF	zf-C2H2	0.997	0.25	0
Myb_DNA-binding	zf-C2H2	0.997	0.25	0
C1-set	C1-set	0.996	0.001	1
EGF	Furin-like	0.996	0.001	0
E2F_TDP	E2F_TDP	0.996	0.00195	1
KH_1	KH_1	0.996	0.00781	1
HLH	zf-C2H2	0.996	0.01562	0
Homeobox	TPR	0.996	0.03125	0
EGF_CA	Homeobox	0.996	0.038	0
CDI	Pkinase	0.995	0.00391	1
Ferritin	Ferritin	0.995	0.00391	1
CK_II_beta	Pkinase	0.995	0.00781	1
BTB	EGF_CA	0.995	0.02	0
RRM_1	efhand	0.995	0.125	0
WD40	zf-C3HC4	0.995	0.125	0
SH3_1	efhand	0.995	0.371	0
Mov34	PCI	0.994	0.00391	0
Hexapep	Hexapep	0.994	0.004	1
SH3_1	WH1	0.994	0.004	0
DEAD	zf-CCHC	0.994	0.006	0
AAA	Mov34	0.994	0.00781	0
AAA	Proteasome	0.994	0.00781	0
Dynein_light	zf-C2H2	0.994	0.00781	0
Globin	Globin	0.994	0.00781	1
HSP70	zf-C2H2	0.994	0.00781	0
ODC_AZ	zf-C2H2	0.994	0.00781	0
FH2	SH3_1	0.994	0.024	0
SH3_1	UBA	0.994	0.051	0
CBM_14	RRM_1	0.994	0.0625	0
G-patch	RRM_1	0.994	0.0625	0
BRCT	Pkinase	0.994	0.25	0
Pkinase	UBA	0.994	0.347	0
Pkinase	Sugar_tr	0.993	0.00391	0
BAR	SH3_1	0.993	0.005	0
Adap_comp_sub	Adaptin_N	0.993	0.00781	1
Cpn60_TCP1	Metallophos	0.993	0.01562	0
HSP70	TPR	0.993	0.03125	0
Oxidored_FMN	Pkinase	0.993	0.03125	0
HLH	WD40	0.993	0.0625	0
Helicase_C	LSM	0.993	0.087	0
Helicase_C	zf-C3HC4	0.993	0.35	0
IQ	Pkinase	0.993	0.381	0
SNARE	Syntaxin	0.992	0	0
NAC	NAC	0.992	0.004	1
Sina	zf-C2H2	0.992	0.01562	0
UBA	ubiquitin	0.992	0.034	0
DEAD	WD40	0.992	0.045	0
LRR	RRM_1	0.992	0.125	1
GST_C	GST_C	0.991	0	1
GST_C	GST_N	0.991	0	1
HATPase_c	HSP90	0.991	0	0
Tim17	zf-Tim10_DDP	0.991	0.002	0
Peptidase_C1	RRM_1	0.991	0.00391	0
PPTA	Prenyltrans	0.991	0.006	1
Actin	WD40	0.991	0.00781	0
LSM	Mov34	0.991	0.00781	0
SUPRDOM138	zf-C2H2	0.991	0.00781	0
Mov34	Pkinase	0.991	0.01562	0
RRM_1	Thioredoxin	0.991	0.01562	0
PHD	zf-C2H2	0.991	0.0625	0
Ras	RhoGAP	0.991	0.0625	1
ATP-synt_ab	ATP-synt_ab	0.99	0	1
Cpn60_TCP1	Cpn60_TCP1	0.99	0.01562	1
IBN_N	zf-C2H2	0.99	0.0625	0
TPR	zf-C3HC4	0.99	0.125	0
DnaJ	Pkinase	0.99	0.25	0
PDGF	Pkinase	0.99	0.333	0
Pkinase	ig	0.99	0.337	0
SUPRDOM32	zf-C2H2	0.989	0.00781	0
HATPase_c	Response_reg	0.989	0.013	0
SNARE	Synaptobrevin	0.989	0.015	1
BTB	zf-C2H2	0.989	0.125	0
LIM	RRM_1	0.989	0.125	0
Pkinase	fn3	0.989	0.125	0
Pkinase	cNMP_binding	0.989	0.136	0
Homeobox	zf-C3HC4	0.989	0.25	0
Autotransporter	Autotransporter	0.988	0.001	0
Actin	Cofilin_ADF	0.988	0.01562	0
Iso_dh	Pkinase	0.988	0.01562	0
UQ_con	ubiquitin	0.988	0.01562	0
Nop	WD40	0.988	0.03125	0
Drf_GBD	SH3_1	0.987	0	0
SNO	SOR_SNZ	0.987	0.001	0
Histone	zf-C3HC4	0.987	0.01562	0
Pkinase	Proteasome	0.987	0.03125	0
PUF	Pkinase	0.987	0.03125	0
Glyco_transf_20	Pkinase	0.987	0.051	0
bZIP	bZIP	0.987	0.063	1
SH3_1	UCH	0.987	0.096	0
DnaJ	HSP70	0.987	0.109	0
LRR	Pkinase	0.987	0.5	0
C_tripleX	Keratin_B2	0.986	0	0
Nucleoporin2	WD40	0.986	0.01562	0
LIM	zf-C2H2	0.986	0.0625	0
Pkinase	zf-C4	0.986	0.25	0
Helicase_C	zf-C2H2	0.986	0.657	0
EMP24_GP25L	EMP24_GP25L	0.985	0.002	1
Histone	Histone	0.985	0.01562	1
AAA	Actin	0.985	0.03125	0
Chitin_bind_4	HLH	0.985	0.03125	0
HAT	RRM_1	0.985	0.03125	0
HLH	efhand	0.985	0.03125	0
CH	efhand	0.985	0.132	0
Death	Pkinase	0.985	0.14	0
EGF	RRM_1	0.985	0.422	0
DEP	PDZ	0.984	0.006	0
Adaptin_N	Clat_adaptor_s	0.984	0.012	1
HSP70	SCP	0.984	0.01562	0
Cullin	F-box	0.984	0.024	0
Metallophos	RRM_1	0.984	0.03125	0
EGF	LIM	0.984	0.079	0
zf-C2H2	zf-C4	0.984	0.25	0
PDZ	Pkinase	0.984	0.8	0
Ras	WD40	0.983	0.03125	0
Ank	BTB	0.983	0.179	0
KOW	zf-C2H2	0.983	0.322	0
AAA	Nin1_C	0.982	0.01562	0
G-gamma	WD40	0.982	0.01562	1
Arm	IBN_N	0.982	0.021	0
AAA	SUPRDOM35	0.982	0.053	0
Ribosomal_L3	zf-C2H2	0.982	0.0625	0
RRM_1	zf-CCHC	0.982	0.0625	0
UBA	zf-C2H2	0.982	0.0625	0
Ank	PH	0.982	0.207	0
AAA	zf-C3HC4	0.982	0.25	0
CBFD_NFYB_HMF	CBFD_NFYB_HMF	0.981	0.01562	1
PB1	Pkinase	0.981	0.05	0
CBM_14	zf-C2H2	0.981	0.0625	0
Pkinase	Ribosomal_L7Ae	0.981	0.0625	0
Helicase_C	Pkinase	0.981	0.722	0
ATP-synt_ab	SUPRDOM23	0.98	0	1
E1_dh	Transket_pyr	0.98	0	1
Pkinase	ubiquitin	0.98	0.0625	0
Response_reg	Response_reg	0.979	0.001	1
EGF	EGF_CA	0.979	0.019	0
AAA	Ank	0.979	0.03125	0
LIM	LIM	0.979	0.042	0
ABC_tran	ABC_tran	0.979	0.0625	1
AT_hook	RRM_1	0.979	0.0625	0
Pkinase	SAM_2	0.979	0.108	0
GST_C	Pkinase	0.979	0.235	0
AAA	RRM_1	0.979	0.25	0
AAA	ubiquitin	0.979	0.25	0
I-set	PDGF	0.978	0.004	0
PDGF	ig	0.978	0.008	0
GTP_EFTU_D2	RRM_1	0.978	0.012	0
GTP_EFTU	RRM_1	0.978	0.031	0
Hydrolase	RRM_1	0.978	0.03125	0
PC_rep	Pkinase	0.978	0.03125	0
HAT	LSM	0.978	0.035	0
Ank	Cyclin_N	0.978	0.2	0
Ras	SH3_1	0.978	0.321	0
Ank	TPR	0.977	0.03125	0
Pkinase	SUPRDOM36	0.977	0.03125	0
SET	WD40	0.977	0.0625	0
Homeobox	LIM	0.977	0.125	0
PCI	RRM_1	0.977	0.125	0
Ribonuc_red_sm	Ribonuc_red_sm	0.976	0.012	1
PCI	zf-C2H2	0.976	0.03125	0
Bromodomain	WD40	0.976	0.125	0
Homeobox	SH2	0.976	0.125	0
Homeobox	Metallophos	0.976	0.125	0
SH3_1	SHD1	0.975	0	0
zf-C4	zf-C4	0.975	0.013	1
Arf	Pkinase	0.975	0.03125	0
LRR	LSM	0.975	0.03125	0
PCI	Pkinase	0.975	0.03125	0
Uso1_p115_head	zf-C2H2	0.975	0.03125	0
LRR	Skp1_POZ	0.975	0.04	1
Pkinase	zf-CCCH	0.975	0.0625	0
Kelch_1	Pkinase	0.975	0.131	0
Ank	zf-C3HC4	0.975	0.25	0
Arm	Pkinase	0.975	0.5	0
Myosin_head	SH3_1	0.974	0	0
RNA_pol_L	SUPRDOM25	0.974	0.002	1
PBD	SH3_1	0.974	0.02	0
ERCC4	WD40	0.974	0.03125	0
Histone	zf-C2H2	0.974	0.03125	0
Aminotran_3	Pkinase	0.974	0.0625	0
LRR	zf-C2H2	0.974	0.0625	0
IBN_N	Ras	0.974	0.145	1
Cyclin_N	RRM_1	0.974	0.5	0
RNA_pol_L	SUPRDOM3	0.973	0	1
Ribosomal_L18p	zf-C2H2	0.973	0.03125	0
AAA	PDZ	0.973	0.125	0
Ion_trans	efhand	0.973	0.136	0
PDGF	PDGF	0.972	0.004	1
DEAD	Helicase_C	0.972	0.008	1
Nin1_C	PCI	0.972	0.017	0
K_tetra	K_tetra	0.972	0.022	1
Homeobox	Peptidase_C1	0.972	0.03125	0
Mov34	Proteasome	0.972	0.03125	0
Mob1_phocein	Pkinase	0.972	0.125	0
PB1	SH3_1	0.971	0.006	0
LIF_OSM	fn3	0.971	0.031	1
zf-C2H2	zf-TRAF	0.971	0.03125	0
Myosin_head	efhand	0.97	0	1
Brix	RRM_1	0.97	0.03125	0
Ribosomal_S12	zf-C2H2	0.97	0.03125	0
ArfGap	SH3_1	0.97	0.04	0
Bromodomain	Myb_DNA-binding	0.97	0.05	0
SH2	SH3_1	0.97	0.093	1
HLH	RRM_1	0.97	0.125	0
Arm	RRM_1	0.97	0.292	0
PDZ	RRM_1	0.97	0.615	0
CK_II_beta	CK_II_beta	0.969	0.001	1
GTP_EFTU_D2	zf-C3HC4	0.969	0.005	0
GTP_EFTU	zf-C3HC4	0.969	0.019	0
SNARE	Sec1	0.969	0.021	1
PDZ	ZZ	0.969	0.031	0
FKBP_C	Pkinase	0.969	0.25	1
FCH	SH3_1	0.968	0.005	0
Chitin_bind_4	efhand	0.968	0.0625	0
RRM_1	Trypsin	0.968	0.0625	0
SUPRDOM25	SUPRDOM3	0.967	0.003	1
ThiF	ThiF	0.967	0.007	1
SNARE	V-SNARE	0.967	0.008	1
ADH_zinc_N	ADH_zinc_N	0.967	0.03125	1
CBM_21	Metallophos	0.967	0.03125	0
LRR	Metallophos	0.967	0.03125	0
AAA	HLH	0.967	0.0625	0
LSM	Pkinase	0.967	0.0625	0
IBN_N	Pkinase	0.967	0.125	0
GST_C	WD40	0.967	0.147	0
LSM	MIF4G	0.966	0.02	0
Pkinase	RA	0.966	0.069	0
EGF_CA	Helicase_C	0.965	0.027	0
LRR	Ras	0.965	0.0625	1
CH	Homeobox	0.965	0.103	0
SH2	zf-C3HC4	0.965	0.187	0
LIM	zf-C3HC4	0.965	0.25	0
WD40	zf-C4	0.965	0.25	0
SOR_SNZ	SOR_SNZ	0.964	0.002	0
EGF_CA	Ribosomal_60s	0.964	0.003	0
CH	SH3_1	0.964	0.061	0
HSP20	HSP20	0.963	0.03125	1
Rhodanese	SH3_1	0.963	0.054	0
Myb_DNA-binding	WD40	0.963	0.25	0
PDZ	Ras	0.963	0.25	1
Hexapep	IF-2B	0.962	0.009	0
Helicase_C	Histone	0.962	0.042	0
CKS	Pkinase	0.962	0.0625	1
HSP70	RRM_1	0.962	0.0625	0
AAA	HHH	0.962	0.108	0
RRM_1	SUPRDOM32	0.962	0.125	0
Pkinase	zf-RanBP	0.962	0.191	0
Histone	IBN_N	0.961	0.05	0
AT_hook	zf-C2H2	0.961	0.0625	0
MCM	tRNA_anti	0.96	0.023	0
Pkinase	Pkinase_C	0.96	0.038	1
AAA	Metallophos	0.96	0.0625	0
Actin	SH3_1	0.96	0.145	0
Ank	PDZ	0.96	0.215	0
fn3	fn3	0.959	0.095	1
Proteasome	WD40	0.959	0.25	0
ACT	ACT	0.958	0	1
Metallophos	SH3_1	0.958	0.246	0
Pkinase	Rhodanese	0.958	0.402	0
DUF500	SH3_1	0.957	0	0
HHH	HHH	0.957	0.004	0
Filament	Filament	0.957	0.005	1
HECT	zf-C4	0.957	0.007	0
IF-2B	IF-2B	0.956	0.007	1
LIM	Pkinase	0.956	0.125	0
Nucleoporin2	RRM_1	0.956	0.125	0
Myosin_head	Pkinase	0.955	0	0
GST_C	RRM_1	0.955	0.129	0
TIG	zf-C2H2	0.955	0.165	0
TNF	TNF	0.954	0.019	1
IF4E	RRM_1	0.954	0.125	0
Chitin_bind_4	Trypsin	0.953	0.03125	0
bZIP	zf-C3HC4	0.953	0.309	0
GTP_EFTU_D2	zf-C2H2	0.952	0.028	0
GTP_EFTU	zf-C2H2	0.952	0.052	0
Trypsin	WD40	0.952	0.125	0
KH_1	zf-C2H2	0.952	0.25	0
IF4E	KH_1	0.951	0.031	0
GTP_EFTU	WD40	0.951	0.047	0
dsrm	dsrm	0.95	0.003	1
SH2	SH2	0.95	0.022	1
Actin	IQ	0.95	0.048	0
KH_1	zf-CCCH	0.95	0.0625	0
NTF2	RRM_1	0.95	0.121	0
ABC_tran	RRM_1	0.95	0.25	0
Pkinase	RCSD	0.95	0.383	0
APG12	PCI	0.948	0.005	0
Tektin	zf-C2H2	0.948	0.0625	0
Metallophos	PH	0.948	0.175	0
ADH_zinc_N	Ras	0.947	0.0625	0
NAP	Pkinase	0.947	0.125	0
BTB	RRM_1	0.947	0.455	0
LSM	XRN_N	0.946	0.036	0
WD40	eIF-6	0.946	0.046	0
CK_II_beta	WD40	0.946	0.0625	0
Bromodomain	zf-C2H2	0.946	0.457	0
Hist_deacetyl	SUPRDOM8	0.945	0.002	0
Y_phosphatase2	Y_phosphatase2	0.945	0.007	1
F-box	Skp1_POZ	0.945	0.013	0
Metallophos	TAP42	0.945	0.021	0
Homeobox	MSSP	0.945	0.023	0
zf-C2H2	zf-DNL	0.945	0.048	0
WD40	zf-CCCH	0.945	0.0625	0
KOW	TPR	0.945	0.095	0
AAA	zf-C2H2	0.945	0.25	0
Arm	zf-C2H2	0.945	0.39	0
Acetyltransf_1	WD40	0.945	0.5	0
NSF	SNARE	0.944	0.008	0
PDZ	zf-C4	0.944	0.066	0
DnaJ	zf-C2H2	0.944	0.578	0
Brix	Nol1_Nop2_Fmu	0.943	0.003	0
dCMP_cyt_deam	dCMP_cyt_deam	0.943	0.004	1
Ribosomal_60s	Ribosomal_60s	0.943	0.005	0
PALP	PALP	0.943	0.008	1
EGF_CA	PDZ	0.943	0.023	0
C1_1	Pkinase	0.943	0.056	0
MFS_1	zf-C3HC4	0.943	0.0625	0
Trypsin	zf-C2H2	0.943	0.0625	0
SH3_1	TPR	0.943	0.351	0
Pkinase_C	cNMP_binding	0.942	0.001	0
Ribonuc_red_sm	SUPRDOM18	0.942	0.002	0
DIM1	LSM	0.942	0.011	0
CKS	Cyclin_N	0.942	0.019	0
Cofilin_ADF	SH3_1	0.942	0.025	0
BIR	zf-C3HC4	0.942	0.055	0
Actin	Histone	0.942	0.0625	0
Pkinase	Response_reg	0.942	0.125	0
RRM_1	UBA	0.942	0.215	0
Hormone_recep	SAP	0.941	0	0
Hormone_recep	zf-MIZ	0.941	0.001	0
zf-C4	zf-MIZ	0.941	0.004	0
LSM	zf-U1	0.941	0.007	0
SAP	zf-C4	0.941	0.011	0
Mito_carr	zf-C2H2	0.941	0.0625	0
SUPRDOM90	zf-C2H2	0.941	0.0625	0
UQ_con	UQ_con	0.941	0.0625	1
MA3	RRM_1	0.941	0.065	0
HLH	Pkinase	0.941	0.25	0
SUPRDOM123	SUPRDOM123	0.94	0.002	1
PDZ	WW	0.94	0.047	0
LRR	LRR	0.94	0.0625	1
Ribosomal_L31e	zf-C2H2	0.94	0.0625	0
Cyclin_N	zf-C2H2	0.94	0.5	0
EMP24_GP25L	WD40	0.939	0.0625	0
SH3_1	Sugar_tr	0.939	0.136	0
zf-C3HC4	zf-C4	0.939	0.199	0
GTP_cyclohydroI	GTP_cyclohydroI	0.938	0.004	1
HSP70	SH3_2	0.938	0.019	0
PHD	PHD	0.938	0.046	0
SUPRDOM146	zf-C2H2	0.938	0.056	0
RRM_1	Ras	0.938	0.125	0
Pkinase	RhoGAP	0.938	0.42	0
C1-set	MHC_II_alpha	0.937	0	1
C1-set	MHC_II_beta	0.937	0	1
Acetyltransf_1	PP2C	0.937	0.053	0
DSPc	Pkinase	0.937	0.0625	0
NTF2	Ras	0.937	0.0625	1
EGF	Trypsin	0.937	0.108	1
FHA	zf-C2H2	0.937	0.125	0
Chromo	zf-C2H2	0.937	0.189	0
EGF_CA	EGF_CA	0.936	0.001	1
CBM_21	Glycogen_syn	0.936	0.004	0
Ribosomal_60s	SUPRDOM55	0.936	0.007	0
HLH	PAH	0.936	0.04	0
F-box	Skp1	0.935	0	1
Bcl-2	Bcl-2	0.935	0.003	0
BTB	zf-C4	0.935	0.044	0
ABC_tran	WD40	0.935	0.125	0
KH_1	SH3_1	0.935	0.165	0
Chitin_bind_4	zf-C2H2	0.934	0.0625	0
CK_II_beta	zf-C2H2	0.934	0.0625	0
Mov34	WD40	0.934	0.0625	0
Nol1_Nop2_Fmu	WD40	0.934	0.0625	0
UQ_con	zf-C2H2	0.934	0.0625	0
GYF	RRM_1	0.934	0.125	0
HMG_box	Homeobox	0.934	0.125	0
ABC_tran	Helicase_C	0.934	0.156	0
PH	RRM_1	0.934	0.507	0
CC	Troponin	0.933	0.006	0
Ribosomal_L23	zf-C2H2	0.933	0.0625	0
Homeobox	WW	0.933	0.078	0
ABC_tran	LSM	0.933	0.182	0
Bac_DNA_binding	Bac_DNA_binding	0.932	0.004	1
Chitin_bind_4	UBA	0.932	0.051	0
Iron_permease	Pkinase	0.932	0.057	0
BTB	Pkinase	0.932	0.683	0
EGF_CA	LIM	0.931	0.012	0
Ras	TBC	0.931	0.125	0
RRM_1	WW	0.931	0.22	0
HSP90	TPR	0.93	0	1
PWP2	WD40	0.93	0	0
EGF_CA	Ribosomal_L3	0.93	0.001	0
Adap_comp_sub	Clat_adaptor_s	0.93	0.014	1
Phosphorylase	Pkinase	0.93	0.076	0
Pkinase	adh_short	0.93	0.125	0
WD40	ubiquitin	0.93	0.125	0
HATPase_c	TPR	0.93	0.133	0
Death	Death	0.929	0.001	1
Homeobox	vATP-synt_AC39	0.929	0.02	0
Pkinase	SAPS	0.929	0.0625	0
DM	EGF_CA	0.928	0.002	0
SUPRDOM32	SUPRDOM32	0.928	0.03	1
PBD	Ras	0.928	0.052	0
Pkinase	Pribosyltran	0.928	0.125	0
RRM_1	zf-CCCH	0.928	0.125	0
Homeobox	PDZ	0.928	0.256	0
CBM_14	Chorion_3	0.927	0.003	0
Adaptin_N	SNARE	0.927	0.022	0
ARID	RRM_1	0.927	0.057	0
14-3-3	TPR	0.927	0.125	0
C2	Pkinase	0.927	0.5	0
Myosin_tail_2	SH3_1	0.926	0	0
Pkinase	SH3_2	0.926	0.106	0
NAC	Pkinase	0.926	0.25	0
PX	Pkinase	0.926	0.25	0
Acetyltransf_1	Pkinase	0.926	0.5	0
C1_1	SH3_1	0.925	0.012	0
EGF	EGF	0.925	0.016	1
RRM_1	zf-RanBP	0.925	0.09	0
RRM_1	SAPS	0.925	0.125	0
Adaptin_N	WD40	0.925	0.401	0
GTP_EFTU_D2	Homeobox	0.924	0.003	0
Hormone_recep	bZIP	0.924	0.006	0
CTP_transf_2	CTP_transf_2	0.924	0.007	1
GTP_EFTU	Homeobox	0.924	0.01	0
PCI	SUI1	0.924	0.032	0
MMR_HSR1	zf-C2H2	0.924	0.0625	0
Actin	CH	0.924	0.063	0
Bystin	WD40	0.924	0.066	0
RRM_1	Uso1_p115_head	0.924	0.067	0
bZIP	zf-C4	0.924	0.068	0
Ribonuc_red_sm	WD40	0.924	0.125	0
Arm	WD40	0.924	0.333	0
Pkinase	Trypsin	0.924	0.5	0
SH3_1	VHS	0.923	0.007	0
SH2	ig	0.923	0.016	0
Bromodomain	ZZ	0.923	0.021	0
Proteasome	zf-C2H2	0.923	0.0625	0
bZIP	zf-C2H2	0.923	0.125	1
Nucleoporin2	Pkinase	0.923	0.239	0
Rad50_zn_hook	Rad50_zn_hook	0.922	0.009	1
GATA	GATA	0.922	0.01	0
Homeobox	zf-RanBP	0.921	0.024	0
Pkinase	TGF_beta	0.921	0.058	0
LIM	SH3_1	0.921	0.135	0
Metallophos	Metallophos	0.921	0.211	1
LSM	RNase_PH	0.92	0.009	0
PDZ	PH	0.92	0.118	0
Chitin_bind_4	Homeobox	0.92	0.125	0
ABC_tran	zf-C2H2	0.92	0.25	0
SNAP-25	SNARE	0.919	0	1
Hormone_recep	zf-C4	0.919	0.003	0
AAA	KOW	0.919	0.114	0
RhoGAP	zf-C2H2	0.919	0.125	0
EGF	Ribosomal_L3	0.918	0.011	0
C1_1	Homeobox	0.918	0.012	0
Kelch_1	WD40	0.918	0.097	0
Pkinase	Pyrophosphatase	0.918	0.125	0
TFIIB	zf-C2H2	0.918	0.125	0
efhand	zf-C3HC4	0.918	0.25	0
BTB	PDZ	0.917	0.099	0
LRR	zf-C3HC4	0.917	0.485	0
LRR	WD40	0.917	0.5	0
EGF	Ribosomal_60s	0.916	0.022	0
C1_1	zf-C2H2	0.916	0.054	0
EGF_CA	WD40	0.916	0.124	0
DnaJ	TPR	0.916	0.207	0
HLH	zf-C3HC4	0.916	0.25	0
Ank	SH3_1	0.916	0.286	0
PH	zf-C2H2	0.916	0.644	0
AAA	Rad17	0.915	0.008	0
DEAD	LSM	0.915	0.01	0
DEAD	zf-C2H2	0.915	0.05	0
HMG_box	Helicase_C	0.915	0.07	0
BRCT	RRM_1	0.915	0.198	0
G-patch	zf-C2H2	0.915	0.25	0
Metallophos	zf-C2H2	0.915	0.25	0
PDZ	efhand	0.915	0.326	0
HHH	Helicase_C	0.914	0.018	0
Myb_DNA-binding	Myb_DNA-binding	0.914	0.021	0
Homeobox	zf-C4	0.914	0.145	0
BTB	Homeobox	0.914	0.191	0
LRR	SH3_1	0.914	0.282	0
PHD	Pkinase	0.914	0.712	0
Fibrillarin	WD40	0.913	0.11	0
Actin	RRM_1	0.913	0.125	0
Gal-bind_lectin	Pkinase	0.913	0.125	0
Pkinase	WW	0.913	0.25	0
TPR	ubiquitin	0.913	0.25	0
FHA	Pkinase	0.913	0.321	0
G-alpha	GoLoco	0.912	0.003	1
RRM_1	SPRY	0.912	0.125	0
Helicase_C	TPR	0.912	0.263	0
PH	efhand	0.912	0.263	0
zf-C3HC4	zf-RanBP	0.911	0.035	0
HSP20	Trypsin	0.911	0.125	0
BRCT	BRCT	0.91	0.004	1
Ran_BP1	Ras	0.91	0.058	1
Helicase_C	KH_1	0.91	0.096	0
Exonuc_X-T	zf-C2H2	0.91	0.125	0
HAT	WD40	0.91	0.173	0
RRM_1	zf-TRAF	0.909	0.041	0
RRM_1	Sina	0.909	0.086	0
Fork_head	zf-C2H2	0.909	0.125	0
Thioredoxin	zf-C2H2	0.909	0.125	0
AAA	Clp_N	0.908	0	0
EGF_CA	TSP_1	0.908	0.004	0
EGF	TSP_1	0.908	0.015	0
IQ	Ras	0.908	0.077	0
PAS	PAS	0.907	0	1
DEP	Pkinase	0.907	0.056	0
Pkinase	vATP-synt_AC39	0.907	0.087	0
Aminotran_1_2	Aminotran_1_2	0.906	0.031	1
Pkinase	SUPRDOM98	0.906	0.198	0
Exonuc_X-T	RRM_1	0.906	0.25	0
Pkinase	UCH	0.906	0.5	0
HECT	Hormone_recep	0.905	0.001	0
HR1	PDZ	0.905	0.012	0
BTB	Helicase_C	0.905	0.083	0
Glyco_transf_20	Glyco_transf_20	0.904	0	1
Glyco_transf_20	Trehalose_PPase	0.904	0	0
CBM_14	Pkinase	0.904	0.125	0
Helicase_C	MutS_V	0.903	0.001	0
Metallophos	RhoGAP	0.903	0.08	0
Cyclin_N	SH3_1	0.903	0.177	0
Cyclin_C	Pkinase	0.902	0	1
DEAD	RRM_1	0.902	0.025	0
BRCT	bZIP	0.902	0.026	0
Acetyltransf_1	Arm	0.902	0.053	0
MATH	Pkinase	0.902	0.221	0
RNA_pol_A_bac	SUPRDOM3	0.901	0	1
Histone	SNF2_N	0.901	0.005	0
AIRC	AIRC	0.9	0	1
RNA_pol_Rpb6	SUPRDOM25	0.9	0.008	1
CNH	HSP70	0.9	0.014	0
BRCT	WD40	0.899	0.236	0
Adaptin_N	Pkinase	0.899	0.25	0
LIM	PHD	0.898	0.081	0
HSP70	IBN_N	0.898	0.092	0
DEAD	Pkinase	0.897	0.053	0
GTP_EFTU_D2	Pkinase	0.897	0.055	0
CAP	WD40	0.897	0.061	0
GTP_EFTU	Pkinase	0.897	0.074	0
HSP70	SH3_1	0.897	0.168	0
Myosin_head	WD40	0.896	0	0
IQ	WD40	0.896	0.244	0
Metallophos	TPR	0.896	0.25	0
Hydrolase	Pkinase	0.896	0.5	0
Brix	CBF	0.895	0.002	0
Rad52_Rad22	tRNA_anti	0.895	0.004	0
KH_1	MIF4G	0.895	0.014	0
ArfGap	zf-C2H2	0.895	0.125	0
HLH	Hairy_orange	0.894	0	0
Chitin_bind_4	Surp	0.894	0.03	0
PH	SH2	0.894	0.068	0
RRM_1	ResIII	0.894	0.09	0
BTB	TPR	0.894	0.191	0
DEAD	S1	0.893	0.001	0
DAGK_cat	Homeobox	0.893	0.039	0
Kazal_1	zf-C2H2	0.893	0.079	0
HATPase_c	SH3_1	0.893	0.105	0
KOW	RRM_1	0.893	0.24	0
UCH	WD40	0.893	0.414	0
AAA	F-box	0.892	0.173	0
Pkinase	Y_phosphatase	0.892	0.25	0
ubiquitin	zf-C2H2	0.892	0.25	0
RRM_1	ubiquitin	0.892	0.5	0
GST_N	RRM_1	0.891	0	0
Hormone_recep	PAS	0.891	0	0
Porin_1	SUPRDOM16	0.891	0	0
SUPRDOM52	TFIIA	0.891	0.001	1
SMC_N	SMC_N	0.891	0.002	1
PAS	zf-C4	0.891	0.003	0
PH	PH	0.891	0.034	1
adh_short	adh_short	0.891	0.07	1
Actin	Actin	0.891	0.089	1
Homeobox	Tektin	0.89	0.035	0
RRM_1	Suf	0.89	0.037	0
AAA	UBA	0.89	0.097	0
Helicase_C	SUPRDOM47	0.889	0	0
Dynamin_N	Helicase_C	0.889	0.002	0
SH3_1	UNC-50	0.889	0.007	0
RMMBL	WD40	0.889	0.026	0
CBF	RRM_1	0.889	0.037	0
F-box	ubiquitin	0.889	0.07	0
Homeobox	KH_1	0.889	0.303	0
PBD	PBD	0.888	0.003	1
Interleukin_13	fn3	0.888	0.006	0
TBP	TFIID_20kDa	0.888	0.008	0
Carn_acyltransf	TPR	0.888	0.063	0
SH2	zf-C2H2	0.888	0.5	0
Pyr_redox	Pyr_redox	0.887	0.005	1
CAP_GLY	SUPRDOM32	0.887	0.011	0
Ras	Rho_GDI	0.887	0.019	1
RA	RRM_1	0.887	0.031	0
PMM	WD40	0.887	0.048	0
Cullin	zf-C3HC4	0.887	0.06	1
Ank	CH	0.887	0.097	0
ADH_zinc_N	Cpn60_TCP1	0.887	0.101	0
7tm_6	RRM_1	0.887	0.125	0
PAH	WD40	0.887	0.125	0
LIM	TPR	0.887	0.235	0
I_LWEQ	SH3_1	0.886	0	0
PRK	PRK	0.886	0.001	1
Aminotran_4	Aminotran_4	0.886	0.002	1
SUPRDOM25	Sigma70_r2	0.886	0.002	1
C1_1	Ras	0.886	0.013	0
ANTH	SH3_1	0.886	0.015	0
Mss4	Ras	0.886	0.024	0
Ribophorin_I	WD40	0.886	0.041	0
Gelsolin	Gelsolin	0.885	0	1
Gelsolin	SUPRDOM31	0.885	0	0
Gelsolin	zf-Sec23_Sec24	0.885	0	0
Nucleoporin2	Nup84_Nup100	0.885	0.002	0
Exonuc_X-T	UQ_con	0.885	0.081	0
Exonuc_X-T	WD40	0.885	0.125	0
Kinesin	TPR	0.885	0.125	0
Peptidase_M24	RRM_1	0.885	0.125	0
CN_hydrolase	CN_hydrolase	0.884	0.002	1
Elongin_A	WD40	0.884	0.078	0
LSM	PCI	0.884	0.125	0
ATP_bind_1	ATP_bind_1	0.883	0	0
IQ	Myosin_head	0.883	0	1
TonB	TonB_dep_Rec	0.883	0	0
IQ	IQ	0.883	0.005	0
HSP70	Sua5_yciO_yrdC	0.883	0.011	0
Ank	EGF	0.883	0.167	0
Fungal_trans	Zn_clus	0.882	0	0
Cpn10	Cpn10	0.882	0.002	1
HATPase_c	STAS	0.882	0.005	1
Nin1_C	Proteasome	0.882	0.022	0
IBR	UQ_con	0.882	0.048	0
FHA	Metallophos	0.882	0.067	0
BTB	SH3_1	0.882	0.138	0
GST_N	Pkinase	0.881	0	0
Porin_1	Porin_1	0.881	0	1
DJ-1_PfpI	SOR_SNZ	0.881	0.002	0
Myb_DNA-binding	SNF2_N	0.881	0.005	0
LSM	Ribosomal_S28e	0.881	0.009	0
Arrestin_N	EGF	0.881	0.017	0
HLH	Hormone_recep	0.881	0.018	0
DEP	RRM_1	0.881	0.043	0
2-Hacid_dh_C	Pkinase	0.881	0.057	0
HLH	zf-C4	0.881	0.119	0
7tm_1	Actin	0.881	0.125	0
Ank	Ras	0.881	0.25	0
Pro_isomerase	RRM_1	0.881	0.25	0
Myb_DNA-binding	RRM_1	0.881	0.426	0
2-Hacid_dh	2-Hacid_dh	0.88	0	1
2-Hacid_dh	2-Hacid_dh_C	0.88	0	1
2-Hacid_dh	ACT	0.88	0	0
2-Hacid_dh_C	2-Hacid_dh_C	0.88	0	1
EGF	VWC	0.88	0.002	0
Sybindin	TRAPP_Bet3	0.88	0.002	0
IL7	fn3	0.88	0.014	0
SRF-TF	Zn_clus	0.88	0.023	0
HSP70	Mito_carr	0.88	0.125	0
SH3_1	zf-C2H2	0.88	0.25	0
RNA_pol_L	RNA_pol_Rpb2_5	0.879	0	0
SUPRDOM25	TFIIS_C	0.879	0.001	1
DUF292	IF-2B	0.879	0.004	0
Nucleoporin2	bZIP	0.879	0.028	0
ABC_tran	Cpn60_TCP1	0.879	0.125	0
Homeobox	Hydrolase	0.879	0.125	0
Cyclin_N	LRR	0.879	0.218	0
Synaptobrevin	V-SNARE	0.878	0.006	1
Cation_efflux	EGF	0.878	0.008	0
Nucleoporin2	Proteasome	0.878	0.039	0
RRM_1	zf-U1	0.878	0.041	0
PUA	WD40	0.878	0.094	0
MCM	Pkinase	0.878	0.125	0
SUI1	zf-C2H2	0.878	0.125	0
RCC1	Ran_BP1	0.877	0.004	0
adh_short	vATP-synt_AC39	0.877	0.009	0
SH3_1	UPF0057	0.877	0.009	0
Chitin_bind_4	La	0.877	0.023	0
Glyco_transf_15	SH3_1	0.877	0.028	0
Aldo_ket_red	Aldo_ket_red	0.877	0.035	1
AAA	PC_rep	0.877	0.065	0
EGF_CA	efhand	0.877	0.065	0
Ank	HMG_box	0.877	0.125	0
Glycogen_syn	Pkinase	0.877	0.125	0
HSP70	p450	0.877	0.125	0
SIR2	zf-C2H2	0.877	0.125	0
MttA_Hcf106	MttA_Hcf106	0.876	0	0
S1	S1	0.876	0.001	1
zf-Tim10_DDP	zf-Tim10_DDP	0.876	0.009	0
HSP70	Krr1	0.876	0.012	0
HSP70	Translin	0.876	0.015	0
Ribosomal_L3	SH3_1	0.876	0.018	0
TFIIA	zf-C2H2	0.876	0.086	0
HLH	UQ_con	0.876	0.125	0
LIM	LRR	0.876	0.125	0
SUPRDOM57	zf-C2H2	0.876	0.125	0
HLH	Homeobox	0.876	0.25	0
Actin	Myosin_head	0.875	0	1
RHD	zf-C2H2	0.875	0	0
RNB	RNase_PH	0.875	0.001	0
Interferon	Tissue_fac	0.875	0.002	0
Helicase_C	Nol1_Nop2_Fmu	0.875	0.007	0
KOW	LIM	0.875	0.027	0
P5CR	P5CR	0.874	0.001	0
Rad52_Rad22	Rad52_Rad22	0.874	0.001	1
I-set	NGF	0.874	0.002	0
PNP_UDP_1	PNP_UDP_1	0.874	0.002	1
CPSF_A	LSM	0.874	0.019	0
Mov34	Mov34	0.874	0.019	1
Actin	Profilin	0.874	0.02	1
Arm	Helicase_C	0.874	0.059	0
ubiquitin	zf-C4	0.874	0.07	0
PC_rep	WD40	0.874	0.125	0
NGF	Pkinase	0.874	0.21	0
Ank	ubiquitin	0.874	0.231	0
Filament	Filament_head	0.873	0	0
Nitroreductase	Nitroreductase	0.873	0.002	1
UDPGP	UDPGP	0.873	0.002	1
Flavodoxin_1	Flavodoxin_1	0.873	0.004	1
PBD	TBC	0.873	0.012	0
CH	PDZ	0.873	0.043	0
LSM	zf-CCHC	0.873	0.075	0
Chitin_bind_4	zf-CCCH	0.873	0.094	0
Fork_head	zf-C3HC4	0.873	0.12	0
7tm_1	Homeobox	0.873	0.125	0
HATPase_c	RRM_1	0.873	0.395	0
EB	EGF_CA	0.872	0.001	0
RuBisCO_small	SUPRDOM110	0.872	0.001	1
HSP70	Serendipity_A	0.872	0.004	0
EB	EGF	0.872	0.006	0
SUPRDOM22	SUPRDOM22	0.872	0.006	1
COG6	HSP70	0.872	0.009	0
HSP70	Sina	0.872	0.015	0
CPSF_A	WD40	0.872	0.125	0
Helicase_C	SNF2_N	0.871	0.001	0
Gtr1_RagA	Gtr1_RagA	0.871	0.002	0
GTP_EFTU_D2	SH3_1	0.871	0.003	0
Brix	eIF-6	0.871	0.004	0
CBFB_NFYA	CBFD_NFYB_HMF	0.871	0.005	0
GTP_EFTU	SH3_1	0.871	0.013	0
DUP	DUP	0.871	0.018	0
DRIM	WD40	0.871	0.041	0
Acyl-CoA_dh	RRM_1	0.871	0.096	0
Troponin	efhand	0.871	0.107	1
HAT	zf-C2H2	0.871	0.125	0
Mito_carr	WD40	0.871	0.25	0
Peptidase_C1	Pkinase	0.871	0.25	0
Biotin_lipoyl	Transket_pyr	0.87	0	0
RasGEF	SH3_1	0.87	0.01	0
FHA	Helicase_C	0.87	0.022	0
MSSP	zf-C2H2	0.87	0.085	0
CBM_14	HSP70	0.87	0.091	0
RRM_1	Ribosomal_L30	0.87	0.092	0
Ras	Rhodanese	0.87	0.103	0
FKBP_C	RRM_1	0.87	0.125	0
Kinesin	Pkinase	0.87	0.125	0
Ribosomal_S26e	zf-C2H2	0.87	0.128	0
GTP_EFTU_D3	PDZ	0.869	0	0
SCO1-SenC	SCO1-SenC	0.869	0	1
zf-B_box	zf-C2H2	0.869	0	0
DUF1096	Kunitz_BPTI	0.869	0.001	0
GTP_EFTU_D2	PDZ	0.869	0.002	0
TAFII28	TFIID-18kDa	0.869	0.003	1
GTP_EFTU	PDZ	0.869	0.005	0
EGF_CA	Hydrolase	0.869	0.009	0
LSM	ResIII	0.869	0.021	0
Helicase_C	zf-CCHC	0.869	0.027	0
TBP	bZIP	0.869	0.033	0
EGF	Hydrolase	0.869	0.055	0
IF-2B	Pkinase	0.869	0.125	0
Prefoldin	SUPRDOM32	0.868	0.033	0
Tektin	efhand	0.868	0.05	0
Chitin_bind_4	Exonuc_X-T	0.868	0.064	0
SH3_1	WW	0.868	0.075	0
Adaptin_N	LSM	0.868	0.117	0
Hist_deacetyl	WD40	0.868	0.125	0
TPR	Trypsin	0.868	0.125	0
PCI	zf-C3HC4	0.868	0.37	0
Cyclin_C	RRM_1	0.867	0	0
UFD1	zf-NPL4	0.867	0.001	0
TBP	TFIIB	0.867	0.004	1
Sec1	Synaptobrevin	0.867	0.024	0
EGF_CA	zf-C3HC4	0.867	0.062	0
Actin	HMG_box	0.867	0.125	0
Rad50_zn_hook	zf-C3HC4	0.867	0.125	0
Pkinase	SUPRDOM90	0.867	0.25	0
Glycogen_syn	Glycogen_syn	0.866	0.002	0
Adaptin_N	Adaptin_N	0.866	0.009	1
F_actin_cap_B	Mito_carr	0.866	0.009	0
LSM	SAP_155	0.866	0.013	0
IBN_N	Ran_BP1	0.866	0.014	0
IL11	fn3	0.866	0.015	0
Helicase_C	zf-C4	0.866	0.108	0
Peptidase_M16	Pkinase	0.865	0	0
NSF	Synaptobrevin	0.865	0.008	0
Peptidase_M16_C	Pkinase	0.865	0.11	0
Chitin_bind_4	HSP70	0.865	0.125	0
RRM_1	SRP1_TIP1	0.865	0.301	0
MerR	MerR	0.864	0.001	0
DEP	LSM	0.864	0.005	0
HSP70	Prefoldin	0.864	0.064	0
Metallophos	SAPS	0.864	0.07	0
Pkinase	SUPRDOM54	0.864	0.125	0
EGF	zf-C3HC4	0.864	0.245	0
Fork_head	RRM_1	0.864	0.25	0
Furin-like	SH2	0.863	0.001	0
Recep_L_domain	SH2	0.863	0.002	0
HAT	Mov34	0.863	0.017	0
CBM_21	SH3_1	0.863	0.021	0
ECH	ECH	0.863	0.023	1
Homeobox	S10_plectin	0.863	0.026	0
FHA	Homeobox	0.863	0.086	0
MMR_HSR1	SDA1	0.862	0.001	0
NAD_kinase	NAD_kinase	0.862	0.004	1
XPG_N	zf-C2H2	0.862	0.04	0
Pkinase	XPG_N	0.862	0.055	0
Fork_head	efhand	0.862	0.137	0
AAA	Histone	0.862	0.211	0
AAA	Ras	0.862	0.25	0
Hormone_recep	Hormone_recep	0.861	0	1
IL12	fn3	0.861	0.004	1
PH	SCP	0.861	0.045	0
Fzo_mitofusin	zf-C2H2	0.861	0.09	0
MFS_1	Pkinase	0.861	0.25	0
PH	WD40	0.861	0.578	1
GTP_EFTU_D2	LSM	0.86	0	0
OmpA	SUPRDOM16	0.86	0	0
GTP_EFTU	LSM	0.86	0.004	0
bZIP	vATP-synt_AC39	0.86	0.01	0
Bromodomain	Bromodomain	0.86	0.015	0
TENA_THI-4	WD40	0.86	0.066	0
Sugar_tr	Zn_clus	0.86	0.08	0
SUI1	WD40	0.86	0.125	0
zf-C2H2	zf-MYND	0.86	0.227	0
Myosin_head	RRM_1	0.859	0	0
P-II	P-II	0.859	0	1
Brix	Brix	0.859	0.002	1
Homeobox	Ribosomal_S27e	0.859	0.01	0
Pkinase	RNA_pol_L	0.859	0.186	0
IQ	RRM_1	0.859	0.226	0
Aldedh	RRM_1	0.859	0.25	0
Anth_synt_I_N	GATase	0.858	0	1
Nuf2	Rad50_zn_hook	0.858	0.001	0
Myb_DNA-binding	zf-CCHC	0.858	0.029	0
Ank	Cullin	0.858	0.059	0
Myosin_tail_1	RRM_1	0.858	0.125	0
Chitin_bind_4	Pkinase	0.858	0.25	0
Pkinase	SUPRDOM23	0.857	0	0
MoCF_biosynth	MoCF_biosynth	0.857	0.001	1
NOT2_3_5	NOT2_3_5	0.857	0.002	0
Homeobox	Uso1_p115_head	0.857	0.025	0
ATP-synt_ab	Pkinase	0.857	0.056	0
Mt_ATP-synt_B	Pkinase	0.857	0.112	0
Ribosomal_60s	WD40	0.857	0.248	0
KH_1	TPR	0.857	0.328	0
F-box	Pkinase	0.857	0.5	0
TSP_1	VWC	0.856	0.001	0
CH	Dynein_light	0.856	0.004	0
Histone	NAP	0.856	0.023	0
RRM_1	eIF-6	0.856	0.042	0
SH3_1	TBC	0.856	0.072	0
ADH_zinc_N	Pkinase	0.856	0.125	0
SUPRDOM54	WD40	0.856	0.125	0
Arrestin_N	WW	0.855	0.008	0
DUF625	Pkinase	0.855	0.058	0
PC_rep	TPR	0.855	0.08	0
PI3_PI4_kinase	WD40	0.855	0.12	0
AAA	LRR	0.855	0.472	0
HHH	Rad52_Rad22	0.854	0.003	0
Peptidase_C1	TPR	0.854	0.186	0
MFS_1	Zn_clus	0.854	0.189	0
RRM_1	ig	0.854	0.205	0
ATP_bind_1	Pkinase	0.854	0.221	0
AA_permease	Pkinase	0.854	0.25	0
Peptidase_S24	Peptidase_S24	0.853	0.003	1
Chromo	Chromo	0.853	0.004	0
MATH	MATH	0.853	0.005	1
DM	EGF	0.853	0.006	0
APC10	TPR	0.853	0.03	0
HSP70	Pyridoxal_deC	0.853	0.037	0
CKS	zf-C3HC4	0.853	0.052	0
C2	Homeobox	0.853	0.172	0
AMPKBI	CBS	0.852	0.002	0
Ank	zf-TRAF	0.852	0.004	0
SH3_1	UIM	0.852	0.016	0
AAA	DNA_pol_alpha_B	0.852	0.03	0
14-3-3	SH3_1	0.852	0.06	0
AAA	Cpn60_TCP1	0.852	0.25	0
Proteasome	SUI1	0.851	0.026	0
PC_rep	zf-C3HC4	0.851	0.065	0
Chitin_bind_4	LIM	0.851	0.132	0
Ras	RasGAP	0.85	0.03	1
Pentapeptide_2	WD40	0.85	0.077	0
ATP-synt	WD40	0.85	0.133	0
WD40	ZZ	0.85	0.238	0
Actin	TPR	0.85	0.25	0
Nnf1	Rad50_zn_hook	0.849	0.002	0
Acyl-CoA_dh	Homeobox	0.849	0.046	0
Kinesin	Kinesin	0.849	0.065	1
AMPKBI	Pkinase	0.849	0.147	0
2-Hacid_dh	zf-C3HC4	0.848	0	0
2-Hacid_dh_C	zf-C3HC4	0.848	0.017	0
Chitin_bind_4	zf-C3HC4	0.848	0.25	0
HLH	TPR	0.848	0.25	0
Myosin_tail_1	zf-C2H2	0.848	0.25	0
Filament	ZZ	0.847	0.009	0
AA_permease	IBN_N	0.847	0.053	0
Gamma-BBH	Tektin	0.846	0.003	0
MATH	zf-C3HC4	0.846	0.091	0
Pkinase	Sod_Cu	0.846	0.108	0
Rad50_zn_hook	TPR	0.846	0.112	0
Mov34	zf-C3HC4	0.846	0.128	0
WD40	zf-CCHC	0.846	0.25	0
I-set	Pkinase	0.845	0.107	0
Histone	RNA_pol_Rpb2_5	0.844	0	0
MAP1_LC3	Peptidase_C54	0.844	0.002	0
Histone	SUPRDOM3	0.844	0.004	0
Elongin_A	RRM_1	0.844	0.053	0
Pkinase	Skb1	0.844	0.097	0
PAH	Pkinase	0.844	0.188	0
LIM	WD40	0.844	0.25	0
Hist_deacetyl	PHD	0.843	0.037	0
Nrap	Pkinase	0.843	0.056	0
BRAP2	zf-C3HC4	0.842	0	0
C_tripleX	C_tripleX	0.842	0	0
C_tripleX	DUF1096	0.842	0	0
SUPRDOM46	tRNA_anti	0.842	0.006	0
GTP_CDC	PBD	0.842	0.011	0
AAA	Spectrin	0.842	0.03	0
Pkinase	SUPRDOM32	0.842	0.25	0
Ribosomal_L7Ae	WD40	0.842	0.25	0
Peptidase_S24	RecA	0.841	0.001	0
AAA	APG12	0.841	0.021	0
IBN_N	zf-C3HC4	0.841	0.151	0
Cofilin_ADF	Pkinase	0.841	0.217	0
tRNA_anti	tRNA_anti	0.84	0.004	0
Aminotran_1_2	IBN_N	0.84	0.033	0
Hormone_recep	zf-C2H2	0.84	0.04	0
SH3_1	ZZ	0.84	0.049	0
HEAT	Pkinase	0.84	0.145	0
Homeobox	Myb_DNA-binding	0.84	0.173	0
AAA	UCH	0.84	0.176	0
HAMP	HAMP	0.839	0.001	0
DEAD	EGF_CA	0.839	0.002	0
Actin	WH2	0.839	0.026	0
Fork_head	Homeobox	0.839	0.104	0
Helicase_C	XPG_N	0.838	0.001	0
SWIB	UQ_con	0.838	0.016	0
AAA	GST_C	0.838	0.063	0
Adaptin_N	RRM_1	0.838	0.375	0
Cyclin_N	WD40	0.838	0.5	0
Homeobox	PAP_assoc	0.837	0.022	0
Filament	Kinesin	0.837	0.042	0
Pkinase	SUPRDOM101	0.837	0.127	0
Aldo_ket_red	TPR	0.837	0.184	0
Rad50_zn_hook	zf-C2H2	0.837	0.25	0
SCP	zf-C2H2	0.837	0.25	0
WD40	adh_short	0.837	0.5	0
Arrestin_C	TSP_1	0.836	0	0
Arrestin_N	TSP_1	0.836	0.001	0
SH3_1	SH3_2	0.836	0.014	0
Pkinase	TNFR_c6	0.835	0.616	0
SUPRDOM35	XPG_I	0.834	0.003	0
MOZ_SAS	YEATS	0.834	0.007	0
SAP	SH3_1	0.834	0.03	0
Ank	LIM	0.832	0.188	0
IF4E	Pkinase	0.832	0.201	0
Actin	zf-C2H2	0.832	0.25	0
BTB	GST_N	0.831	0	0
cNMP_binding	cNMP_binding	0.831	0.001	1
BTB	GST_C	0.831	0.018	0
TPR	bZIP	0.831	0.285	0
Helicase_C	eIF-6	0.83	0	0
SWIM	zf-C3HC4	0.83	0.006	0
Myb_DNA-binding	SWIRM	0.83	0.008	0
HECT	UQ_con	0.83	0.035	1
FLYWCH	Pkinase	0.83	0.094	0
IQ	Myosin_N	0.829	0	0
CKS	zf-C4	0.829	0.008	0
PCI	UCH	0.829	0.09	0
Ank	C2	0.829	0.134	0
ANTH	Pkinase	0.829	0.181	0
HMG_box	Pkinase	0.829	0.25	0
Myosin_tail_1	Pkinase	0.829	0.338	0
LRR	TPR	0.829	0.436	0
Hormone_recep	zf-C3HC4	0.828	0.015	0
BTB	PCI	0.828	0.125	0
CAF1	Pkinase	0.828	0.169	0
KH_1	Pkinase	0.828	0.25	0
Arrestin_C	C2	0.827	0	0
Arrestin_N	C2	0.827	0.013	0
Pkinase	Thioredoxin	0.827	0.5	0
Arm	CTP_transf_2	0.826	0.017	0
ABC_tran	HHH	0.826	0.05	0
Arrestin_N	zf-C3HC4	0.826	0.064	0
Pkinase	Ribosomal_L30	0.826	0.135	0
RRM_1	Ribosomal_S7	0.826	0.177	0
Pkinase	RasGEF_N	0.825	0.048	0
AT_hook	Homeobox	0.825	0.068	0
GATase	GATase	0.824	0	1
Sigma54_activat	Sigma54_activat	0.824	0.001	1
G-alpha	Pkinase	0.824	0.411	0
KOW	efhand	0.823	0.117	0
PHD	RRM_1	0.823	0.5	0
RRM_1	bZIP	0.823	0.5	0
ABC_tran	Pkinase	0.823	0.913	0
Adaptin_N	KH_1	0.822	0.077	0
RRM_1	Ran_BP1	0.822	0.111	0
Ank	efhand	0.822	0.473	0
BH4	Bcl-2	0.821	0	1
Homeobox	Hormone_recep	0.821	0.008	0
Hormone_recep	WD40	0.821	0.036	0
Adap_comp_sub	RRM_1	0.821	0.218	0
WD40	Zn_clus	0.821	0.5	0
DED	Death	0.82	0	0
DnaJ_C	Pkinase	0.82	0	0
CbiA	CbiA	0.82	0.001	1
ThiF	UQ_con	0.82	0.062	0
AAA	BRCT	0.82	0.086	0
BTB	zf-C3HC4	0.82	0.224	0
EGF	Ras	0.819	0.174	0
CBM_14	TPR	0.819	0.178	0
CK_II_beta	Homeobox	0.818	0.062	0
Homeobox	K_tetra	0.818	0.156	0
TPR	UQ_con	0.818	0.365	0
CH	zf-C2H2	0.818	0.372	0
GST_N	WD40	0.817	0	0
SUPRDOM25	SUPRDOM6	0.817	0	1
KH_1	PDZ	0.817	0.149	0
SUPRDOM26	TFIIS_C	0.816	0	1
EGF	Recep_L_domain	0.816	0.001	1
Clathrin	RRM_1	0.816	0.01	0
Fork_head	zf-CCCH	0.816	0.025	0
K_tetra	PDZ	0.816	0.077	0
SH3_1	Zn_clus	0.816	0.124	0
Pro_isomerase	TPR	0.816	0.185	0
IBN_N	RRM_1	0.816	0.352	0
DnaJ	WD40	0.816	0.483	0
SAM_1	SAM_1	0.815	0.001	1
SWIRM	WD40	0.815	0.064	0
AAA	Arm	0.815	0.169	0
Gelsolin	SNARE	0.814	0	0
SNARE	SUPRDOM31	0.814	0	0
SNARE	zf-Sec23_Sec24	0.814	0	0
NUDIX	Pkinase	0.814	0.355	0
Pkinase	RhoGEF	0.813	0.269	0
TPR	efhand	0.813	0.5	0
P53	SWIB	0.812	0	0
P53	zf-RanBP	0.812	0	0
NOT2_3_5	RRM_1	0.812	0.126	0
PDZ	SH3_1	0.812	0.174	0
Cofilin_ADF	WD40	0.812	0.182	0
ADH_zinc_N	SNF2_N	0.811	0.006	0
SAM_2	SH3_1	0.811	0.017	0
PGK	WD40	0.811	0.034	0
Pkinase	TGFb_propeptide	0.811	0.065	0
ADH_zinc_N	Helicase_C	0.811	0.069	0
ERCC4	Pkinase	0.811	0.141	0
Arrestin_C	BTB	0.81	0	0
Jun	bZIP	0.81	0	0
Pkinase	Subtilisin_N	0.81	0	0
Arrestin_N	BTB	0.81	0.027	0
Peptidase_S8	Pkinase	0.81	0.083	0
PDZ	Trypsin	0.81	0.175	1
Myb_DNA-binding	TPR	0.81	0.184	0
Death	I-set	0.809	0	0
Hpt	Response_reg	0.809	0	1
Myosin_head	WH2	0.809	0	0
IQ	WH2	0.809	0.008	0
Hydrolase	Myb_DNA-binding	0.809	0.066	0
BAH	Myb_DNA-binding	0.808	0	0
Biotin_lipoyl	GTP_CDC	0.808	0.003	0
BTB	Chitin_bind_4	0.808	0.1	0
Pkinase	Zip	0.808	0.353	0
Motile_Sperm	PH	0.807	0.044	0
HAT	efhand	0.807	0.066	0
DEAD	DEAD	0.806	0	1
Sec1	Syntaxin	0.805	0	1
PUA	Pkinase	0.805	0.11	0
BRCT	P53	0.804	0.002	1
RNA_pol_Rpb8	SUPRDOM25	0.804	0.002	1
CBM_14	LIM	0.804	0.059	0
Proteasome	SH3_1	0.804	0.185	0
Biotin_lipoyl	Biotin_lipoyl	0.803	0	0
IBB	TIG	0.803	0	0
Arm	TIG	0.803	0.008	0
Glycos_transf_2	TPR	0.803	0.083	0
LIM	PH	0.803	0.103	0
Acyl-CoA_dh	EGF_CA	0.802	0.002	0
HAT	KH_1	0.802	0.032	0
ig	zf-C2H2	0.802	0.29	0
Myb_DNA-binding	RFX_DNA_binding	0.801	0.006	0
U-box	ubiquitin	0.801	0.018	0
Actin	efhand	0.801	0.25	0
HLH	Trypsin	0.801	0.269	0
Pro_isomerase	WD40	0.801	0.429	0
Pex19	Pex2_Pex12	0.8	0	0
Sod_Cu	Sod_Cu	0.8	0	1
EGF_CA	SH3_1	0.8	0.032	0
CH	Pkinase	0.8	0.488	0
M-inducer_phosp	Pkinase	0.799	0	0
BTB	PHD	0.799	0.084	0
zf-C2H2	zf-RanBP	0.799	0.159	0
IF4E	MIF4G	0.798	0.003	0
Rad1	zf-C4	0.798	0.007	0
CH	ig	0.798	0.01	0
EGF	zf-CCHC	0.798	0.026	0
LIM	zf-CCCH	0.798	0.054	0
LSM	RhoGAP	0.798	0.071	0
IQ	TPR	0.798	0.099	0
Ion_trans	zf-C3HC4	0.798	0.12	0
Pkinase	Ribosomal_L4	0.798	0.292	0
Arf	RRM_1	0.798	0.397	0
RNA_pol_A_bac	RNA_pol_L	0.796	0	1
RNA_pol_L	RNA_pol_L	0.796	0.001	1
BTB	Hormone_recep	0.796	0.004	0
PAH	Zn_clus	0.796	0.009	0
TPR	WW	0.796	0.075	0
ThiF	efhand	0.796	0.088	0
Acyltransferase	RRM_1	0.796	0.299	0
Arrestin_N	Pkinase	0.796	0.317	0
TIG	WW	0.795	0.005	0
SH3_1	V-SNARE	0.795	0.024	0
Lectin_C	zf-C4	0.795	0.036	0
AAA	MATH	0.795	0.088	0
WD40	bZIP	0.795	0.5	0
GTP_EFTU	GTP_EFTU	0.794	0	1
GTP_EFTU	GTP_EFTU_D2	0.794	0	1
GTP_EFTU	GTP_EFTU_D3	0.794	0	1
GTP_EFTU_D2	GTP_EFTU_D2	0.794	0	1
GTP_EFTU_D2	GTP_EFTU_D3	0.794	0	1
HSP90	Hormone_recep	0.794	0	0
HSP90	zf-C4	0.794	0	0
HATPase_c	Hormone_recep	0.794	0.009	0
FGF	ig	0.794	0.012	1
TGS	TPR	0.794	0.017	0
HATPase_c	zf-C4	0.794	0.049	0
RhoGAP	SH3_1	0.794	0.049	0
Chromo	zf-C3HC4	0.794	0.055	0
AAA	Zn_clus	0.794	0.263	0
FGF	Pkinase	0.794	0.476	0
Ras	zf-C2H2	0.794	0.5	0
Homeobox	zf-UBR1	0.793	0.022	0
DNA_pol_B	Pkinase	0.793	0.061	0
Kinesin	zf-C2H2	0.793	0.25	0
efhand	fn3	0.793	0.349	0
I-set	TPR	0.792	0.028	0
Arm	TPR	0.792	0.131	0
Col_cuticle_N	MH2	0.791	0	0
Col_cuticle_N	MH1	0.791	0.001	0
SH2	UPAR_LY6	0.791	0.001	0
Bromodomain	SWIRM	0.791	0.007	0
Pkinase	UPAR_LY6	0.791	0.044	0
C1-set	MHC_I	0.79	0	1
GTP_EFTU	IF-2B	0.79	0	0
GTP_EFTU_D2	IF-2B	0.79	0	0
Not1	WD40	0.79	0.033	0
SH3_1	ubiquitin	0.79	0.161	0
G-patch	WD40	0.79	0.316	0
AAA	SH3_1	0.79	0.447	0
NOT2_3_5	Rcd1	0.789	0.001	0
EGF	wnt	0.789	0.009	0
MSSP	zf-CCCH	0.789	0.011	0
PCI	eIF-5_eIF-2B	0.789	0.013	0
Collagen	Pkinase	0.789	0.17	0
Col_cuticle_N	Pkinase	0.789	0.197	0
Actin	LRR	0.789	0.223	0
Metallophos	zf-C3HC4	0.789	0.503	0
Metallophos	RNA_pol_L	0.788	0.041	0
SUPRDOM25	WD40	0.788	0.168	0
GTP_EFTU	S1	0.787	0	0
EGF	Sina	0.787	0.002	0
BIR	zf-C4	0.787	0.008	0
Not3	RRM_1	0.787	0.038	0
Arm	HMG_box	0.787	0.065	0
HgmA	HgmA	0.786	0	0
PI3_PI4_kinase	Pkinase	0.786	0.256	0
NOT2_3_5	Not1	0.785	0.001	0
AAA	tRNA_anti	0.785	0.141	0
Biotin_lipoyl	Pkinase	0.785	0.195	0
TFIID-31kDa	zf-C4	0.784	0.007	0
DUF6	SH3_1	0.784	0.009	0
Arm	CBS	0.784	0.01	0
CK_II_beta	Fork_head	0.784	0.012	0
WD40	tRNA-synt_2b	0.784	0.123	0
AMP-binding	RRM_1	0.784	0.5	0
Drf_GBD	SH3_2	0.783	0	0
FH2	SH3_2	0.783	0	0
Cpn60_TCP1	SUPRDOM76	0.783	0.017	0
NAC	WD40	0.783	0.3	0
UCH	zf-C2H2	0.783	0.485	0
Peptidase_M17	Peptidase_M17	0.782	0	1
ubiquitin	ubiquitin	0.782	0.062	1
Biotin_lipoyl	WD40	0.782	0.087	0
WW	zf-C2H2	0.782	0.29	0
LSM	zf-C3HC4	0.782	0.347	0
Abhydrolase_1	Pkinase	0.782	0.5	0
SUPRDOM23	WD40	0.781	0	0
Rad10	SUPRDOM46	0.781	0.001	0
ATP-synt_ab	WD40	0.781	0.017	0
LSM	Surp	0.781	0.027	0
AMP-binding	IF-2B	0.781	0.028	0
Homeobox	Scramblase	0.781	0.081	0
HA2	WD40	0.78	0	0
EGF_CA	SH3_2	0.78	0.002	0
BTB	SNF2_N	0.78	0.003	0
AAA	PH	0.78	0.309	0
DMRL_synthase	DMRL_synthase	0.779	0.001	1
MMR_HSR1	Ribosomal_S8e	0.779	0.002	0
Filamin	zf-C4	0.779	0.006	0
Sugar_tr	WW	0.779	0.033	0
Pkinase_C	WD40	0.779	0.041	0
RRM_1	Ribosomal_L7Ae	0.779	0.388	0
Fungal_trans	Pkinase	0.778	0	0
SUPRDOM139	zf-HIT	0.778	0.004	0
CH	EGF_CA	0.778	0.009	0
PSP	RRM_1	0.778	0.029	0
IlvC	Pkinase	0.778	0.066	0
CPSF_A	RRM_1	0.778	0.114	0
PTS_EIIC	PTS_EIIC	0.777	0	0
Rad21_Rec8_N	STAG	0.777	0	0
HATPase_c	HHH	0.777	0.005	0
ArsA_ATPase	Glutaredoxin	0.777	0.006	0
LIM	Mss4	0.777	0.011	0
Rad4	ubiquitin	0.777	0.014	0
GATA	Hist_deacetyl	0.777	0.032	0
HSP70	Nucleoporin2	0.777	0.037	0
SNARE	WD40	0.777	0.311	0
Homeobox	SH3_1	0.777	0.322	0
KH_2	zf-C3HC4	0.776	0.023	0
FHA	Histone	0.776	0.032	0
AAA	tRNA-synt_2b	0.776	0.035	0
Spectrin	efhand	0.776	0.042	1
CAP_GLY	Ras	0.776	0.054	0
Ank	LRR	0.776	0.395	0
WH1	efhand	0.775	0.002	0
SAM_1	zf-C3HC4	0.775	0.043	0
AA_kinase	Pkinase	0.775	0.112	0
Ank	Arm	0.775	0.12	0
NTP_transf_2	zf-CCHC	0.774	0	0
Homeobox	Kazal_2	0.774	0.009	0
Peptidase_C1	Tektin	0.774	0.012	0
Homeobox	Kazal_1	0.774	0.02	0
Actin	MOZ_SAS	0.774	0.025	0
B56	Metallophos	0.774	0.036	0
Cpn60_TCP1	SUPRDOM48	0.774	0.059	0
Mss4	zf-C2H2	0.774	0.085	0
UBA	zf-C3HC4	0.774	0.085	0
WD40	zf-UBR1	0.774	0.095	0
RRM_1	SUPRDOM15	0.774	0.175	0
BTB	Ras	0.774	0.237	0
Pkinase	UQ_con	0.774	0.5	0
DM	Tsg	0.773	0.001	0
SecE	SecY	0.773	0.002	0
Helicase_C	SUPRDOM3	0.773	0.003	0
SUPRDOM29	tRNA-synt_1	0.773	0.003	0
Amidohydro_1	Amidohydro_1	0.773	0.004	1
KH_1	zf-RanBP	0.773	0.009	0
CBM_14	Ribosomal_L3	0.773	0.016	0
CBM_14	PDZ	0.773	0.086	0
BTB	ubiquitin	0.773	0.093	0
SKIP_SNW	WD40	0.773	0.099	0
2-Hacid_dh	zf-C4	0.772	0	0
MoaC	MoaC	0.772	0	0
SUPRDOM10	tRNA_anti	0.772	0	0
SUPRDOM29	TFIID-31kDa	0.772	0.001	1
2-Hacid_dh_C	zf-C4	0.772	0.002	0
PI3_PI4_kinase	tRNA_anti	0.772	0.002	0
Arm	Catalase	0.772	0.009	0
MFS_1	SCP	0.772	0.107	0
ATP-synt_ab	V_ATPase_I	0.771	0	0
SUPRDOM23	V_ATPase_I	0.771	0	0
PB1	Ras	0.771	0.011	0
MMR_HSR1	SUPRDOM78	0.771	0.014	0
BTB	Bromodomain	0.771	0.045	0
AAA	TBP	0.771	0.065	0
Mago_nashi	RRM_1	0.771	0.068	1
IBR	zf-C3HC4	0.771	0.075	0
HEAT	WD40	0.771	0.091	0
Cpn60_TCP1	RRM_1	0.771	0.25	0
Homeobox	PCI	0.771	0.25	0
Ras	zf-C3HC4	0.771	0.5	0
ArsA_ATPase	Pro_isomerase	0.77	0.004	0
DEAD	TPR	0.77	0.005	0
BRCT	Brix	0.77	0.006	0
Arm	Nucleoporin2	0.77	0.009	0
Sec1	V-SNARE	0.77	0.013	0
BTB	CH	0.77	0.044	0
Cps15	WD40	0.77	0.047	0
Pkinase	RasGAP	0.77	0.108	0
CUE	Pkinase	0.77	0.25	0
7tm_1	Pkinase	0.77	0.892	0
DUF1096	Keratin_B2	0.769	0	0
MMR_HSR1	eIF-6	0.769	0.002	0
PALP	Trp_syntA	0.769	0.008	0
Kinesin	Sina	0.769	0.012	0
Cpn60_TCP1	DAHP_synth_1	0.769	0.028	0
SIN1	WD40	0.769	0.03	0
14-3-3	Aminotran_1_2	0.769	0.048	0
GTP_CDC	Hydrolase	0.769	0.048	0
Hydrolase	zf-C2H2	0.769	0.25	0
ATP-cone	SUPRDOM18	0.768	0	0
EGF	Peptidase_C2	0.768	0	0
SUPRDOM18	SUPRDOM18	0.768	0	1
V_ATPase_I	vATP-synt_E	0.768	0.002	0
NSF	Sec1	0.768	0.006	0
EGF	zf-RanBP	0.768	0.008	0
AAA	DEAD	0.768	0.015	0
Homeobox	UIM	0.768	0.021	0
Pkinase	Sas10_Utp3	0.768	0.079	0
AAA	Rad50_zn_hook	0.768	0.137	0
Helicase_C	PDZ	0.768	0.159	0
C2	efhand	0.768	0.21	0
AAA	Helicase_C	0.768	0.347	0
Arrestin_C	EGF	0.767	0	0
Epimerase	Epimerase	0.767	0	1
Transket_pyr	Transket_pyr	0.767	0	1
Brix	UPF0113	0.767	0.002	0
Gly_transf_sug	Glyco_transf_34	0.767	0.005	0
ADH_zinc_N	Nucleoporin2	0.767	0.018	0
IBR	SUPRDOM32	0.767	0.031	0
LSM	SpoU_methylase	0.767	0.031	0
RRM_1	UPF0120	0.767	0.034	0
Acyl_transf_3	RRM_1	0.767	0.055	0
efhand	tRNA-synt_1	0.767	0.116	0
PP2C	WD40	0.767	0.399	0
HATPase_c	MutS_I	0.766	0	0
HATPase_c	MutS_II	0.766	0	0
HATPase_c	SUPRDOM41	0.766	0	0
HATPase_c	MutS_V	0.766	0	0
Anp1	Anp1	0.766	0.002	0
DDT	HMG_box	0.766	0.008	0
Ribosomal_L7Ae	SUPRDOM35	0.766	0.012	0
CBFB_NFYA	Mito_carr	0.766	0.016	0
Homeobox	Ribosomal_S26e	0.766	0.029	0
AAA	Tektin	0.766	0.041	0
Amidase	efhand	0.766	0.072	0
I-set	RRM_1	0.766	0.074	0
DUF148	TPR	0.766	0.078	0
Aldedh	WD40	0.766	0.25	0
G-alpha	WD40	0.766	0.25	1
Bac_DnaA	Rep_3	0.765	0	0
Pkinase	SMC_C	0.765	0	0
Pkinase	SMC_hinge	0.765	0	0
Nucleoporin2	Nup133	0.765	0.002	0
Anti-silence	Ribonuc_red_sm	0.765	0.003	0
DEAD	HATPase_c	0.765	0.005	0
TBP	TFIID-18kDa	0.765	0.005	0
IPK	SRF-TF	0.765	0.006	0
Acetyltransf_1	RA	0.765	0.009	0
AMPKBI	LSM	0.765	0.018	0
CH	LIM	0.765	0.039	0
BAF1_ABF1	Pkinase	0.765	0.041	0
Arm	adh_short	0.765	0.046	0
HATPase_c	Helicase_C	0.765	0.098	0
Pkinase	SMC_N	0.765	0.126	0
Mt_ATP-synt_B	zf-C2H2	0.765	0.13	0
XRN_N	zf-C2H2	0.765	0.218	0
7tm_1	TPR	0.765	0.25	0
ECH	zf-C2H2	0.765	0.25	0
Helicase_C	LRR	0.765	0.265	0
Helicase_C	MutS_I	0.764	0	0
Helicase_C	MutS_II	0.764	0	0
Helicase_C	SUPRDOM41	0.764	0	0
DUF19	Nucleoporin	0.764	0.001	0
Ribosomal_S2	Sod_Fe_C	0.764	0.004	0
Actin	P16-Arc	0.764	0.006	0
SUPRDOM51	TPR	0.764	0.012	0
PX	SNARE	0.764	0.018	0
Ribosomal_L18ae	zf-C3HC4	0.764	0.023	0
EGF	ig	0.764	0.033	0
IBN_N	bZIP	0.764	0.065	0
HMG_box	Myb_DNA-binding	0.764	0.113	0
Ribosomal_L30	zf-C2H2	0.764	0.119	0
Ras	efhand	0.764	0.5	0
2-Hacid_dh	GATase	0.763	0	0
2-Hacid_dh_C	GATase	0.763	0.001	0
PB1	PX	0.763	0.003	0
DRIM	RRM_1	0.763	0.034	0
HMG_box	PGAM	0.763	0.047	0
Bromodomain	Histone	0.763	0.051	0
IBR	TPR	0.763	0.066	0
TAFII55_N	zf-C2H2	0.763	0.14	0
Actin	zf-C3HC4	0.763	0.25	0
RCSD	zf-C2H2	0.763	0.25	0
Acyl-CoA_dh	NAC	0.762	0.002	0
CSE2	SOH1	0.762	0.002	0
IBN_N	SWIB	0.762	0.005	0
PH	Pentapeptide_2	0.762	0.005	0
4HBT	ZZ	0.762	0.007	0
EGF_CA	SET	0.762	0.01	0
Arm	Hexapep	0.762	0.016	0
Nucleoporin	Proteasome	0.762	0.02	0
HMG_box	SH2	0.762	0.064	0
Aminotran_3	TPR	0.762	0.079	0
Pkinase	SWIB	0.762	0.093	0
NOG1	Pkinase	0.762	0.1	0
zf-C3HC4	zf-CCCH	0.762	0.163	0
2-Hacid_dh	DEAD	0.761	0	0
2-Hacid_dh	Helicase_C	0.761	0	0
2-Hacid_dh_C	DEAD	0.761	0	0
Hormone_recep	Jun	0.761	0	0
Jun	zf-C4	0.761	0	0
Brix	UPF0120	0.761	0.001	0
2-Hacid_dh_C	Helicase_C	0.761	0.003	0
APG12	Mito_carr	0.761	0.004	0
Histone	Suf	0.761	0.004	0
ADH_zinc_N	vATP-synt_AC39	0.761	0.013	0
SUPRDOM32	Spc97_Spc98	0.761	0.014	0
Cpn60_TCP1	DUF572	0.761	0.015	0
Mog1	Ras	0.761	0.02	0
Adaptin_N	ArfGap	0.761	0.028	0
Mov34	ubiquitin	0.761	0.059	0
Ank	ArfGap	0.761	0.07	0
SWIB	zf-C2H2	0.761	0.075	0
ABC_tran	EGF	0.761	0.103	0
Fibrillarin	Pkinase	0.761	0.164	0
CPSase_L_D3	GATase	0.76	0	0
GATase	MGS	0.76	0	0
Glycolytic	Glycolytic	0.76	0	1
Kelch_1	Kelch_1	0.76	0	0
Kelch_1	Kelch_2	0.76	0	0
RNA_POL_M_15KD	SUPRDOM3	0.76	0	1
RNA_POL_M_15KD	RNA_pol_Rpb2_5	0.76	0	0
RNA_pol_Rpb2_5	TFIIS_C	0.76	0	0
SAM_decarbox	SAM_decarbox	0.76	0	1
SUPRDOM3	TFIIS_C	0.76	0	1
GATase	SUPRDOM33	0.76	0.001	0
Pex24p	TB2_DP1_HVA22	0.76	0.004	0
GrpE	HSP70	0.76	0.012	0
CBFB_NFYA	Chitin_bind_4	0.76	0.026	0
SUPRDOM14	adh_short	0.76	0.032	0
Cofilin_ADF	LRR	0.76	0.037	0
Aldo_ket_red	Arm	0.76	0.038	0
PCI	UBA	0.76	0.048	0
DUF572	WD40	0.76	0.065	0
Pkinase	TENA_THI-4	0.76	0.093	0
WD40	zf-HIT	0.76	0.158	0
FYVE	WD40	0.76	0.209	0
Aldedh	Pkinase	0.76	0.25	0
Fungal_trans	Fungal_trans	0.759	0	0
Lectin_legA	Lectin_legB	0.759	0	0
PBD	RA	0.759	0.001	0
Nucleoporin2	Nucleoporin2	0.759	0.003	1
ARPC4	Actin	0.759	0.011	0
Mito_carr	Sina	0.759	0.02	0
Peptidase_M18	Ras	0.759	0.032	0
IF-2B	LSM	0.759	0.05	0
Ndr	RRM_1	0.759	0.052	0
Biopterin_H	zf-C2H2	0.759	0.053	0
Lectin_C	Proteasome	0.759	0.119	0
Pkinase	SUPRDOM35	0.759	0.228	0
ZZ	zf-C2H2	0.759	0.26	0
Activin_recp	Pkinase	0.758	0	0
Coatomer_WDAD	Pkinase	0.758	0	0
Glyco_hydro_32	SecY	0.758	0	0
Oxidored_nitro	Oxidored_nitro	0.758	0	1
Hrf1	Yip1	0.758	0.001	0
V-ATPase_H	V_ATPase_I	0.758	0.003	0
Diphthamide_syn	Diphthamide_syn	0.758	0.004	0
Glyco_hydro_81	SH3_1	0.758	0.006	0
HAT	SKIP_SNW	0.758	0.006	0
Homeobox	Rcd1	0.758	0.019	0
HEAT	Metallophos	0.758	0.023	0
Cpn60_TCP1	SUPRDOM54	0.758	0.026	0
ADH_zinc_N	Arm	0.758	0.042	0
Arm	bZIP	0.758	0.049	0
CXCXC	Pkinase	0.758	0.056	0
PC_rep	Proteasome	0.758	0.06	0
Ank	SAPS	0.758	0.064	0
DUF59	WD40	0.758	0.074	0
Actin	CBFD_NFYB_HMF	0.758	0.079	0
CBFB_NFYA	RRM_1	0.758	0.096	0
Tropomyosin	zf-C2H2	0.758	0.126	0
ECH	TPR	0.758	0.154	0
Flavodoxin_1	Pkinase	0.758	0.169	0
MFS_1	zf-C2H2	0.758	0.25	0
CheW	Response_reg	0.757	0	0
ExbD	ExbD	0.757	0.001	0
Helicase_C	SUPRDOM27	0.757	0.001	0
AMP-binding	GTP_EFTU_D2	0.757	0.002	0
BSD	Peptidase_M18	0.757	0.002	0
AMP-binding	GTP_EFTU	0.757	0.003	0
IL2	fn3	0.757	0.003	0
Histone	Peptidase_M18	0.757	0.004	0
Chromo	GSHPx	0.757	0.005	0
Cys_Met_Meta_PP	Cys_Met_Meta_PP	0.757	0.005	1
IL5	fn3	0.757	0.006	0
EGF	SIR2	0.757	0.009	0
Proteasome	UMP1	0.757	0.009	0
Actin	P21-Arc	0.757	0.011	0
Iso_dh	Tektin	0.757	0.012	0
GDE_C	LSM	0.757	0.015	0
14-3-3	14-3-3	0.757	0.017	1
HMG_box	Lipase	0.757	0.022	0
Homeobox	Ribosomal_L22	0.757	0.026	0
IBN_N	Rad50_zn_hook	0.757	0.027	0
MFS_1	Nucleoporin2	0.757	0.043	0
CK_II_beta	HLH	0.757	0.046	0
7tm_1	FA_desaturase	0.757	0.071	0
LSM	Ribosomal_L7Ae	0.757	0.103	0
Ank	LSM	0.757	0.241	0
MMR_HSR1	RRM_1	0.757	0.244	0
Pkinase	Ribosomal_60s	0.757	0.25	0
CARD	CARD	0.756	0	1
CARD	NB-ARC	0.756	0	0
CARD	Peptidase_C14	0.756	0	0
NIF3	NIF3	0.756	0	1
dUTPase	dUTPase	0.756	0.002	1
MoaE	MoaE	0.756	0.002	1
IMS	Peptidase_S24	0.756	0.003	0
Fibrillarin	Nop	0.756	0.005	1
P53	UQ_con	0.756	0.015	0
EGF_CA	PHD	0.756	0.018	0
PH	TFIID_30kDa	0.756	0.019	0
CBFD_NFYB_HMF	SUPRDOM48	0.756	0.021	0
Serendipity_A	WD40	0.756	0.034	0
IPP-2	Metallophos	0.756	0.036	0
Mito_carr	NUDIX	0.756	0.037	0
ArfGap	BTB	0.756	0.038	0
HHH	Ras	0.756	0.073	0
Ribosomal_L30	WD40	0.756	0.08	0
LSM	Myb_DNA-binding	0.756	0.104	0
PAM2	RRM_1	0.756	0.128	0
GTP_cyclohydroI	Pkinase	0.756	0.208	0
CK_II_beta	Nrap	0.755	0	0
ETF_alpha	ETF_beta	0.755	0	1
FG-GAP	Integrin_beta	0.755	0	1
Integrin_alpha	Integrin_beta	0.755	0	0
Keratin_B2	LIM	0.755	0	0
P19Arf_N	P53	0.755	0	0
PAN	Pkinase	0.755	0.002	0
EGF	SWIM	0.755	0.003	0
V-ATPase_C	V_ATPase_I	0.755	0.004	0
CK_II_beta	SIR2	0.755	0.005	0
Band_41	PDZ	0.755	0.011	0
Brix	MMR_HSR1	0.755	0.014	0
PB1	TPR	0.755	0.016	0
CH	K_tetra	0.755	0.029	0
Homeobox	Ribosomal_S8	0.755	0.029	0
NOA36	zf-C2H2	0.755	0.042	0
Asp	LSM	0.755	0.092	0
Homeobox	PP2C	0.755	0.139	0
Ribosomal_S2	WD40	0.755	0.156	0
UBA	WD40	0.755	0.236	0
Porin_3	WD40	0.755	0.25	0
AIG1	RuBisCO_small	0.754	0.001	0
La	MIF4G	0.754	0.002	0
Ribosomal_L12	Ribosomal_L12	0.754	0.002	1
LIM	zf-RanBP	0.754	0.005	0
PFK	PFK	0.754	0.006	1
DEAD	KH_1	0.754	0.007	0
MSSP	PDZ	0.754	0.011	0
LSM	Nin1_C	0.754	0.015	0
Aminotran_1_2	SUPRDOM76	0.754	0.016	0
Cpn10	Cpn60_TCP1	0.754	0.016	1
Chitin_bind_4	Pyridoxal_deC	0.754	0.039	0
Homeobox	V_ATPase_I	0.754	0.062	0
AAA	G-patch	0.754	0.132	0
Ank	SUPRDOM32	0.754	0.136	0
Helicase_C	Homeobox	0.754	0.232	0
GTP_CDC	WD40	0.754	0.25	0
Aminotran_5	NifU_N	0.753	0	0
NiFeSe_Hases	Oxidored_q6	0.753	0	1
TFIIE_alpha	TFIIE_beta	0.753	0.001	0
DM	MSSP	0.753	0.002	0
ECH	Pex14_N	0.753	0.003	0
Hydrolase	SUPRDOM27	0.753	0.005	0
AIG1	Fer2	0.753	0.008	0
Aminotran_1_2	CKS	0.753	0.008	0
Prefoldin	Prefoldin	0.753	0.009	0
Aminotran_1_2	GTP_CDC	0.753	0.038	0
PGAM	SH3_1	0.753	0.04	0
KOW	PCI	0.753	0.046	0
HAT	TPR	0.753	0.058	0
IF4E	Ras	0.753	0.062	0
Transposase_1	zf-C2H2	0.753	0.085	0
NMD3	zf-C2H2	0.753	0.089	0
Ribosomal_S19e	zf-C2H2	0.753	0.135	0
BNR	RRM_1	0.753	0.138	0
Patatin	Pkinase	0.753	0.211	0
RRM_1	SUPRDOM111	0.753	0.217	0
HSP20	efhand	0.753	0.221	0
Actin	Metallophos	0.753	0.23	0
WD40	p450	0.753	0.25	0
WD40	efhand	0.753	0.941	0
Not3	zf-CCHC	0.752	0.001	0
Pex24p	Pex24p	0.752	0.001	0
PUA	SUI1	0.752	0.001	0
Arf	Gpi16	0.752	0.002	0
FHA	SUPRDOM138	0.752	0.002	0
Ets	SUPRDOM8	0.752	0.003	0
HhH-GPD	Histone	0.752	0.005	0
HesB	Ribosomal_S26e	0.752	0.007	0
FtsA	SUPRDOM32	0.752	0.01	0
Death	TNFR_c6	0.752	0.011	0
Fzo_mitofusin	HLH	0.752	0.019	0
AAA	SUPRDOM27	0.752	0.032	0
NOG1	RRM_1	0.752	0.054	0
Ank	MCM	0.752	0.09	0
7tm_1	G-alpha	0.752	0.11	0
Hydrolase	WD40	0.752	0.25	0
Peptidase_M1	WD40	0.752	0.25	0
Ribosomal_L7Ae	zf-C2H2	0.752	0.25	0
CSE2	MED7	0.751	0	0
MPPN	MPPN	0.751	0	0
OST3_OST6	Ribophorin_I	0.751	0	0
Pkinase	SUPRDOM49	0.751	0	0
RNA_pol_A_bac	SUPRDOM25	0.751	0	1
BAF1_ABF1	CK_II_beta	0.751	0.001	0
Isochorismatase	Isochorismatase	0.751	0.001	1
PAAD_DAPIN	PAAD_DAPIN	0.751	0.002	0
Gal-bind_lectin	PBD	0.751	0.004	0
4HBT	4HBT	0.751	0.005	1
MIF4G	ResIII	0.751	0.005	0
Peptidase_C54	SUPRDOM32	0.751	0.006	0
Hydrolase	Rad52_Rad22	0.751	0.012	0
Ank	ODC_AZ	0.751	0.017	0
HSP70	Tim17	0.751	0.019	0
Glutaredoxin	PH	0.751	0.02	0
SDA1	WD40	0.751	0.021	0
CBFB_NFYA	Metallophos	0.751	0.029	0
KE2	SUPRDOM32	0.751	0.039	0
GTP_EFTU_D2	WD40	0.751	0.04	0
CH	fn3	0.751	0.065	0
Actin	MCM	0.751	0.079	0
Pkinase	SUPRDOM27	0.751	0.105	0
CTP_transf_2	efhand	0.751	0.112	0
RRM_1	SUI1	0.751	0.133	0
CDC37	zf-C2H2	0.751	0.2	0
LSM	MFS_1	0.751	0.246	0
AAA	Cyclin_N	0.751	0.25	0
Pkinase	ZZ	0.751	0.25	0
2-Hacid_dh	zf-C2H2	0.75	0	0
HAMP	SUPRDOM134	0.75	0	0
HisKA	Response_reg	0.75	0	0
Peptidase_M18	Peptidase_M18	0.75	0	0
Brix	DEAD	0.75	0.003	0
DNA_pol_B	Fork_head	0.75	0.003	0
Nucleoporin2	Ran_BP1	0.75	0.003	0
Brix	Helicase_C	0.75	0.005	0
HSP70	Ran_BP1	0.75	0.023	0
B56	Cyclin_N	0.75	0.028	0
Arf	SNARE	0.75	0.031	0
Chitin_bind_4	Ribosomal_S10	0.75	0.04	0
2-Hacid_dh_C	zf-C2H2	0.75	0.06	0
LSM	MMR_HSR1	0.75	0.064	0
Pkinase	eIF_4EBP	0.75	0.075	0
UBA	efhand	0.75	0.085	0
UDPGT	WD40	0.75	0.131	0
PH	Ras	0.75	0.251	1
TonB_dep_Rec	TonB_dep_Rec	0.749	0	0
Aldolase_II	Aldolase_II	0.749	0.001	1
F_bP_aldolase	F_bP_aldolase	0.749	0.001	1
PBD	SURF6	0.749	0.001	0
STAS	STAS	0.749	0.001	1
SUPRDOM57	Sod_Fe_C	0.749	0.004	0
TFIIB	zf-HIT	0.749	0.005	0
HSP20	HlyIII	0.749	0.007	0
Ribosomal_L7Ae	Uso1_p115_head	0.749	0.009	0
Adaptin_N	Synaptobrevin	0.749	0.014	0
HLH	UPF0005	0.749	0.048	0
Porin_3	Ras	0.749	0.08	0
Abhydrolase_1	Metallophos	0.749	0.096	0
NAC	Ras	0.749	0.12	0
Iso_dh	TPR	0.749	0.131	0
CBFD_NFYB_HMF	efhand	0.749	0.173	0
SUPRDOM87	WD40	0.749	0.187	0
HORMA	WD40	0.749	0.201	0
7tm_1	Metallophos	0.749	0.25	0
Mito_carr	Pkinase	0.749	0.25	0
2-Hacid_dh	WD40	0.748	0	0
CAP	CAP	0.748	0	1
DNA_pol_B	DNA_pol_B	0.748	0	1
DNA_pol_B	DNA_pol_B_exo	0.748	0	1
DUF699	WD40	0.748	0	0
OEP	OEP	0.748	0	1
OMPdecase	Rotamase	0.748	0	0
Cation_efflux	EGF_CA	0.748	0.001	0
Phage_F	Phage_G	0.748	0.001	1
Acetyltransf_1	Mak10	0.748	0.008	0
IL15	fn3	0.748	0.008	0
CAP	SH3_1	0.748	0.009	0
PCI	Uso1_p115_head	0.748	0.012	0
Mito_carr	SUPRDOM27	0.748	0.015	0
Tctex-1	zf-C3HC4	0.748	0.023	0
BRO1	LSM	0.748	0.029	0
2-Hacid_dh_C	WD40	0.748	0.037	0
Acetyltransf_1	Acetyltransf_1	0.748	0.039	1
CK_II_beta	TPR	0.748	0.066	0
P34-Arc	WD40	0.748	0.068	0
Ank	FHA	0.748	0.078	0
Nup84_Nup100	WD40	0.748	0.079	0
ERCC4	RRM_1	0.748	0.104	0
7tm_1	ubiquitin	0.748	0.211	0
LRR	p450	0.748	0.25	0
Lyase_1	Pkinase	0.748	0.25	0
CDI	Cyclin_C	0.747	0	0
IF-2B	eIF-5_eIF-2B	0.747	0.004	0
Sec34	Synaptobrevin	0.747	0.004	0
Citrate_synt	Citrate_synt	0.747	0.005	1
Nucleoporin	Nucleoporin2	0.747	0.005	0
HOOK	PDZ	0.747	0.006	0
PP-binding	Rad50_zn_hook	0.747	0.008	0
Cyclin_N	P19Arf_N	0.747	0.01	0
Chitin_bind_4	Pellino	0.747	0.011	0
CBM_14	Scramblase	0.747	0.02	0
CDI	Cyclin_N	0.747	0.038	1
HHH	UQ_con	0.747	0.059	0
Ank	Motile_Sperm	0.747	0.077	0
Dpy-30	zf-C2H2	0.747	0.116	0
F-box	zf-C3HC4	0.747	0.176	0
Ank	Trypsin	0.747	0.25	0
MMR_HSR1	Pkinase	0.747	0.25	0
C2	RRM_1	0.747	0.409	0
AAA	efhand	0.747	0.5	0
GST_C	SUPRDOM10	0.746	0	0
Sedlin_N	Sybindin	0.746	0	0
DEAD	PH	0.746	0.005	0
GST_C	PI3_PI4_kinase	0.746	0.005	0
AT_hook	Tektin	0.746	0.006	0
CDI	SUPRDOM35	0.746	0.006	0
HSP70	SUPRDOM51	0.746	0.006	0
PRK	Pribosyltran	0.746	0.008	0
Cpn60_TCP1	TAP42	0.746	0.01	0
Ldl_recept_a	efhand	0.746	0.01	0
Adaptin_N	V-SNARE	0.746	0.014	0
SH3_1	UFD1	0.746	0.014	0
Arf	Synaptobrevin	0.746	0.024	0
Nucleoporin2	ubiquitin	0.746	0.026	0
Homeobox	PTR2	0.746	0.036	0
Flavoprotein	Metallophos	0.746	0.037	0
Arrestin_N	LSM	0.746	0.04	0
Calreticulin	Sugar_tr	0.746	0.041	0
AMP-binding	AMP-binding	0.746	0.044	1
Not1	Pkinase	0.746	0.044	0
SUPRDOM54	TPR	0.746	0.05	0
G-patch	Trypsin	0.746	0.075	0
PGAM	TPR	0.746	0.107	0
Fibrillarin	RRM_1	0.746	0.124	0
Helicase_C	PH	0.746	0.143	0
Pkinase	ResIII	0.746	0.155	0
RRM_1	SUPRDOM87	0.746	0.158	0
PCI	bZIP	0.746	0.169	0
FH2	Pkinase	0.746	0.187	0
Aminotran_3	WD40	0.746	0.209	0
Carn_acyltransf	zf-C2H2	0.746	0.24	0
F-actin_cap_A	F_actin_cap_B	0.745	0	1
ATP-synt_D	V_ATPase_I	0.745	0.001	0
ATP-synt_D	IF-2B	0.745	0.005	0
NIF	Sugar_tr	0.745	0.011	0
KOW	Thioredoxin	0.745	0.043	0
Nucleoplasmin	zf-C2H2	0.745	0.081	0
TPR	ZZ	0.745	0.092	0
Ribosomal_L6	WD40	0.745	0.138	0
AMP-binding	Metallophos	0.745	0.208	0
7tm_1	Chitin_bind_4	0.745	0.25	0
AA_permease	WD40	0.745	0.25	0
HLH	Ras	0.745	0.25	0
Proteasome	Trypsin	0.745	0.25	0
Acetate_kinase	Acetate_kinase	0.744	0	1
EGF_CA	SWIM	0.744	0	0
FYVE	UIM	0.744	0	0
GTP_EFTU_D3	zf-C4	0.744	0	0
Nucleopor_Nup85	Nucleoporin2	0.744	0	0
PTPS	PTPS	0.744	0	1
GTP_EFTU_D2	zf-C4	0.744	0.001	0
TTL	Tektin	0.744	0.001	0
UIM	UIM	0.744	0.001	0
Fork_head	MSSP	0.744	0.002	0
CoA_trans	CoA_trans	0.744	0.004	1
GTP_EFTU	zf-C4	0.744	0.005	0
Arf	V-SNARE	0.744	0.016	0
Suf	WD40	0.744	0.038	0
HECT	efhand	0.744	0.067	0
Cpn60_TCP1	Hydrolase	0.744	0.081	0
PFK	WD40	0.744	0.121	0
SUPRDOM32	TPR	0.744	0.167	0
MA3	W2	0.743	0	0
PALP	Thr_dehydrat_C	0.743	0	0
Kinesin	Nuf2	0.743	0.004	0
P53	Ribonuc_red_sm	0.743	0.005	0
ExbD	MotA_ExbB	0.743	0.006	0
Aminotran_5	Aminotran_5	0.743	0.009	1
Nucleoporin2	Rhodanese	0.743	0.01	0
Chromo_shadow	Homeobox	0.743	0.012	0
TFIID_30kDa	Zn_clus	0.743	0.016	0
C1_1	efhand	0.743	0.018	0
zf-C3HC4	zf-ZPR1	0.743	0.024	0
PAX	efhand	0.743	0.027	0
Tektin	Trypsin	0.743	0.03	0
Cpn60_TCP1	Ribosomal_60s	0.743	0.041	0
AAA	zf-UBR1	0.743	0.046	0
Chromo	Homeobox	0.743	0.048	0
Mito_carr	SCP	0.743	0.058	0
RRM_1	SWIB	0.743	0.062	0
CPSF_A	zf-C2H2	0.743	0.166	0
KRAB	zf-C2H2	0.742	0	0
EGF	XPG_I	0.742	0.001	0
ATP-synt_F	V_ATPase_I	0.742	0.003	0
Transaldolase	Transaldolase	0.742	0.003	1
SRF-TF	SRF-TF	0.742	0.005	1
Ala_racemase_N	Sugar_tr	0.742	0.006	0
EGF	XPG_N	0.742	0.006	0
PAH	PHD	0.742	0.014	0
CK_II_beta	LSM	0.742	0.044	0
Pkinase	zf-TRAF	0.742	0.052	0
AhpC-TSA	HSP70	0.742	0.063	0
MFS_1	Pro_isomerase	0.742	0.143	0
PUF	RRM_1	0.742	0.179	0
Ank	Homeobox	0.742	0.25	0
Ras	TPR	0.742	0.25	1
DAHP_synth_1	DAHP_synth_1	0.741	0.004	1
AT_hook	Cytochrom_C	0.741	0.006	0
Mov34	Nin1_C	0.741	0.007	0
ECH	TRAPP_Bet3	0.741	0.013	0
Cullin	SUPRDOM36	0.741	0.017	0
Proteasome	SUPRDOM54	0.741	0.029	0
UBA	UQ_con	0.741	0.04	1
L15	zf-C2H2	0.741	0.056	0
PH	fn3	0.741	0.163	0
CK_II_beta	RRM_1	0.741	0.172	0
Mito_carr	Trypsin	0.741	0.178	0
Bac_globin	Bac_globin	0.74	0	0
CUB	PDGF	0.74	0	0
F5_F8_type_C	PDGF	0.74	0	0
Peptidase_M16	RRM_1	0.74	0	0
Sedlin_N	TRAPP_Bet3	0.74	0.001	0
MT-A70	MT-A70	0.74	0.003	0
Abhydrolase_1	Yip1	0.74	0.009	0
Aminotran_3	CTP_transf_2	0.74	0.017	0
Glucan_synthase	Ras	0.74	0.023	0
LSM	U-box	0.74	0.025	0
KE2	Zn_clus	0.74	0.033	0
HATPase_c	ubiquitin	0.74	0.054	0
Peptidase_M16_C	RRM_1	0.74	0.062	0
NAF1	WD40	0.74	0.066	0
Helicase_C	ubiquitin	0.74	0.108	0
Hist_deacetyl	TPR	0.74	0.125	0
SNF5	zf-C2H2	0.74	0.145	0
2-Hacid_dh	Pkinase	0.739	0	0
Asparaginase	Asparaginase	0.739	0	1
DEAD	HAT	0.739	0	0
Citrate_synt	SUPRDOM90	0.739	0.003	0
FHA	MORN	0.739	0.003	0
Lipase	Tektin	0.739	0.004	0
HAT	Helicase_C	0.739	0.008	0
Brix	PUF	0.739	0.012	0
Iso_dh	Iso_dh	0.739	0.014	1
Nucleoporin2	Zn_clus	0.739	0.023	0
Homeobox	RhoGEF	0.739	0.068	0
Tub	zf-C2H2	0.739	0.105	0
Acetyltransf_1	Ras	0.739	0.214	0
fn3	zf-C3HC4	0.739	0.382	0
TauD	TauD	0.738	0	1
EGF_CA	Spectrin	0.738	0.001	0
GFO_IDH_MocA	GHMP_kinases	0.738	0.003	0
ArfGap	Yip1	0.738	0.012	0
Actin	P34-Arc	0.738	0.015	0
EGF	RhoGAP	0.738	0.027	0
CBF	WD40	0.738	0.04	0
Pex14_N	TPR	0.738	0.047	0
Scramblase	zf-C3HC4	0.738	0.081	0
Homeobox	SUPRDOM144	0.738	0.118	0
Ras	SNARE	0.738	0.121	0
7tm_1	Ank	0.738	0.25	0
Fork_head	Pkinase	0.738	0.411	0
AAA	TIP49	0.737	0	0
SUPRDOM25	Sigma70_r3	0.737	0	1
SUPRDOM25	Sigma70_r4	0.737	0	1
[truncated: 5,555 more rows]
