# Supplementary material for: Interrogating domain-domain interactions with parsimony based approaches
Source: BMC Bioinformatics. 2008 Mar 26;9:171. doi: 10.1186/1471-2105-9-171 (PMC2358894; doi:10.1186/1471-2105-9-171)
Supplement: Additional file 5 — Impact of pw-score cut-off on the quality of predictions. This file contains the numbers of domains pairs predicted and the fraction of those that are in the benchmark set, for different values of pw-score cut-off. As the cut-off becomes more stringent, the accuracy of the predictions improves. [file 1471-2105-9-171-S5.xls]

## Sheet: Plan1
	pw-score cut-off = 1.00			pw-score cut-off = 0.10			pw-score cut-off = 0.05			pw-score cut-off = 0.03			pw-score cut-off = 0.01
LP-score	Predicted	bench	%	Predicted	bench	%	Predicted	bench	%	Predicted	bench	%	Predicted	bench	%
0.5	7554	448	0.0593063	6380	432	0.0677116	5646	408	0.0722635	5066	388	0.076589	3952	352	0.0890688
0.55	4320	352	0.0814815	3457	336	0.0971941	2980	314	0.105369	2632	295	0.112082	2078	262	0.126083
0.6	3362	325	0.0966686	2560	309	0.120703	2145	287	0.1338	1849	270	0.146025	1399	239	0.170836
0.65	2850	312	0.109474	2112	297	0.140625	1744	275	0.157683	1484	258	0.173854	1112	229	0.205935
0.7	2351	296	0.125904	1718	281	0.163562	1400	260	0.185714	1184	244	0.206081	880	215	0.244318
0.75	1777	241	0.135622	1275	228	0.178824	1021	209	0.204701	856	197	0.23014	635	173	0.272441
0.8	1228	199	0.162052	845	187	0.221302	660	170	0.257576	550	159	0.289091	410	138	0.336585
0.85	1023	181	0.176931	722	170	0.235457	562	154	0.274021	466	144	0.309013	343	123	0.358601
0.9	665	129	0.193985	470	120	0.255319	362	107	0.29558	288	99	0.34375	214	83	0.38785
