# Supplementary material for: Interrogating domain-domain interactions with parsimony based approaches
Source: BMC Bioinformatics. 2008 Mar 26;9:171. doi: 10.1186/1471-2105-9-171 (PMC2358894; doi:10.1186/1471-2105-9-171)
Supplement: Additional file 6 — Impact of reliability cut-off on the quality of predictions. This file contains five tables for five different reliability cut-offs, showing the number of predictions and the number of predicted pairs in the benchmark set as a function of LP-score cut-off. [file 1471-2105-9-171-S6.xls]

## Sheet: Plan1
IMPACT OF NETWORK RELIABILITY ON PREDICTIONS
REL = 60%
Threshold	GenerPairs Pred	Co-Occur	%	iPFAM Pred	Co-Occur	%	PPV (iPF/Pred)
0.6	5069	413	0.0814756	309	220	0.711974	0.0609588
0.7	1823	256	0.140428	212	146	0.688679	0.116292
0.8	1446	235	0.162517	193	135	0.699482	0.133472
0.9	672	151	0.224702	128	86	0.671875	0.190476
REL = 70%
Threshold	GenerPairs Pred	Co-Occur	%	iPFAM Pred	Co-Occur	%	PPV (iPF/Pred)
0.6	8016	542	0.0676148	387	279	0.72093	0.0482784
0.7	5014	409	0.0815716	305	219	0.718033	0.0608297
0.8	1783	254	0.142457	211	145	0.687204	0.11834
0.9	1248	214	0.171474	182	126	0.692308	0.145833
REL = 80%
Threshold	GenerPairs Pred	Co-Occur	%	iPFAM Pred	Co-Occur	%	PPV (iPF/Pred)
0.6	8046	547	0.0679841	388	280	0.721649	0.0482227
0.7	8004	543	0.0678411	387	279	0.72093	0.0483508
0.8	5049	402	0.0796197	298	212	0.711409	0.0590216
0.9	1580	240	0.151899	199	136	0.683417	0.125949
REL = 90%
Threshold	GenerPairs Pred	Co-Occur	%	iPFAM Pred	Co-Occur	%	PPV (iPF/Pred)
0.6	8077	551	0.0682184	389	281	0.722365	0.0481614
0.7	8016	544	0.0678643	387	279	0.72093	0.0482784
0.8	8001	543	0.0678665	386	278	0.720207	0.048244
0.9	5064	397	0.0783965	299	208	0.695652	0.0590442
