# Supplementary material for: Interrogating domain-domain interactions with parsimony based approaches
Source: BMC Bioinformatics. 2008 Mar 26;9:171. doi: 10.1186/1471-2105-9-171 (PMC2358894; doi:10.1186/1471-2105-9-171)
Supplement: Additional file 7 — Set of protein-protein interactions used to compare methods. This file contains the 192 interacting protein pairs used in the experiment of predicting the mediating domain pairs, used to compare GPE with other state-of-the-art methods. Each line contains two integer numbers, separated by a TAB character, that represent the DIP identifiers of the interacting proteins. [file 1471-2105-9-171-S7.txt]

5149	6039
10522	10727
407	407
3788	4014
3788	4010
2563	2563
25173	25173
5971	5971
4396	6337
4012	5149
10433	10434
542	543
24663	25535
253	295
1524	2329
17438	19214
1499	5117
189	6124
24928	25014
2981	2981
6204	6205
17868	19389
1307	1307
17438	19760
25198	26227
44	2348
9735	9735
1106	1106
4571	5628
5737	5737
24238	27536
1020	1021
24238	27533
24238	27535
130	837
130	997
130	999
2347	2348
25219	26615
5249	6658
737	737
565	568
6139	6140
5971	24263
5971	24200
24928	26713
24928	26758
25877	26892
6859	6859
5794	5794
24928	27064
24928	25634
4483	4483
301	27533
2532	2532
6030	6031
645	929
567	568
525	4977
728	2357
5972	5972
26437	27381
241	641
222	280
3160	3160
65	65
6299	6299
2422	2423
2380	2380
232	1043
10316	10316
2321	2410
3610	3610
556	556
2158	2158
813	906
24510	24510
27533	27535
24348	25302
27533	27536
2412	2416
359	584
4396	6819
17208	17235
24928	24928
27522	27526
2401	2402
17050	18697
232	328
17083	17372
10018	10018
18	4438
1493	2510
9949	9949
34	641
19597	19598
1524	1524
27532	27535
6873	10772
413	413
17366	19288
24239	27535
18624	23879
5327	5336
27523	27597
27522	27527
17759	19103
1158	1158
158	645
6872	10772
1457	2426
212	520
520	5938
2415	2423
2415	2422
71	999
24928	26411
22316	23601
525	525
4010	4016
18234	20854
862	4217
301	24239
24928	27077
719	4629
20483	23861
4012	4019
4012	4016
17423	17846
10454	10454
3257	3396
1039	1266
3257	3257
1039	1261
2084	5485
6214	6215
17868	19387
1236	6353
2494	2498
383	538
5938	5939
548	550
548	548
548	549
658	2410
9424	9424
915	2634
24237	27533
1025	1025
1039	3817
23642	23642
2403	2403
11062	11062
2103	2103
24512	24928
26882	27094
658	1039
427	520
25058	25058
24237	27536
550	719
2084	6838
2737	6055
550	1518
17864	18708
6208	6209
1039	2710
1172	5486
1236	1439
1105	1106
1271	2262
1236	1629
1236	1625
2635	3820
1039	2321
1039	2319
24238	24239
1039	2276
18476	19414
1039	2268
1236	1971
301	27532
2262	2262
10241	10241
21213	21214
373	373
1236	6404
18476	21890
1029	1029
2262	2329
999	2195
999	2194
1774	1884
5941	5941
6496	6505
17372	17833
719	1772
1236	7247
24928	27345
1515	4432
139	301
19902	19904
1217	2276
25146	25706
26595	27360
5793	5794
24298	25713
4507	4507
10696	10696
1549	4398
862	2276
35	638
2374	2403
24928	26154
1439	4297
24601	26725
1236	4943
3025	3035
3025	3028
24905	24905
18934	20847
4010	4011
301	24237
26515	26545
6055	6193
6055	6165
27381	27381
1172	1555
24237	27532
5971	5972
1165	1166
25284	26509
10623	10623
24237	27535
24237	27531
25286	25517
252	252
10144	10144
3787	4011
3787	4019
3787	4016
25224	26128
3787	3788
27601	27602
4020	4020
17	130
931	1463
4011	6035
24239	27531
4011	6037
4011	6036
27531	27535
27531	27536
641	641
5428	6746
24557	27342
17748	17751
116	1064
17	997
17	999
4483	5336
17	825
9322	9322
24928	27368
4018	4019
931	2083
931	2084
5336	5336
1726	2247
5485	6838
854	2340
564	564
564	565
564	568
1364	2296
6031	6032
808	2767
17	2195
17438	21170
1274	1523
3282	3282
4016	4018
4016	4017
24512	24680
788	927
24835	26631
2634	5093
2651	2653
18869	19476
2276	2277
18856	18856
21679	22706
520	520
3436	3436
6181	6181
1043	1043
9781	9781
24587	25407
301	27535
27360	27360
301	24238
2322	2322
808	5576
837	2195
27535	27536
1271	1524
376	376
27526	27527
6032	6033
10287	10287
27622	27623
25407	25407
6148	6149
2412	2414
2412	2413
22306	23127
837	937
837	936
1722	1726
6874	10772
2296	2338
3787	5149
26367	27189
14	825
24810	25524
14	837
931	6838
2563	6299
2991	3007
2991	2991
9681	9682
35	149
85	6219
35	59
4011	4012
35	123
24238	27532
19306	20375
123	161
414	414
6872	6873
5592	5592
1523	1525
2247	2489
139	27535
536	5817
1548	1548
1548	1549
347	766
1726	2248
2083	5485
10835	10836
26387	26707
6202	6203
27179	27179
2292	2293
178	875
10851	10851
23950	24070
17867	17867
1666	1666
17546	23236
549	550
24666	24928
5935	5939
549	719
3203	3203
5793	5793
27635	27635
161	638
2319	5728
301	27536
1772	2322
284	24176
284	24175
2983	2991
712	2270
2526	2532
139	24239
139	24238
139	24237
9423	9423
6040	6041
2489	2940
24463	24463
18869	22524
1569	1569
2234	2489
10261	10261
24290	24290
9143	9143
2083	6838
24237	24239
4244	4667
1463	6838
10285	10285
2657	2657
537	22317
18935	20847
139	27536
6146	6147
19387	23113
2489	4355
1883	1883
1171	1171
5887	6337
19103	19945
194	284
231	1043
2050	2489
17366	20627
17366	20630
4507	5859
4029	4029
24237	24238
25407	27056
718	1263
6872	6872
1548	4398
17214	20218
17546	20039
231	328
1028	1028
2175	2175
106	106
1524	2262
2058	4244
9851	9851
285	407
24928	26741
328	328
289	347
2693	4244
24587	25019
27532	27536
2319	2574
24239	27532
328	935
27521	27558
108	108
328	1043
1463	2084
1463	2083
2083	2084
24238	27531
3028	3028
3028	3035
108	289
2483	2757
1718	1719
1726	5910
10240	10242
108	766
620	1076
27625	27626
9552	9552
