# Supplementary material for: Interrogating domain-domain interactions with parsimony based approaches
Source: BMC Bioinformatics. 2008 Mar 26;9:171. doi: 10.1186/1471-2105-9-171 (PMC2358894; doi:10.1186/1471-2105-9-171)
Supplement: Additional file 8 — Pairs Predicted By GPE and not by IB. This file contains the 50 top-scored original domain pairs that were predicted by GPE but had IB-score < 4.0. Each row contains six fields: ORIGdom A, ORIGdom B, GPE LP-score, GPE pw-score, IB-score, and number of Witnesses of that pair in GPE dataset in Generalized format. [file 1471-2105-9-171-S8.xls]

## Sheet: Sheet1
ORIGdom A	ORIGdom B	SLP_score	Spw_score	IB_score	# Witn
Cpn60_TCP1	WD40	1	0	2.9	50
Metallophos	Proteasome	1	0.00012	3.3	13
AAA	WD40	1	0.00024	2.6	12
Metallophos	Pkinase	1	0.00098	3.7	10
LSM	Nop	1	0.00098	2.9	10
HSP70	Pkinase	1	0.00098	2	10
E2F_TDP	RB_B	1	0.00195	2.2	0
E2F_TDP	RB_A	1	0.00195	2	0
AAA	TPR	1	0.00195	1.9	9
LSM	zf-C2H2	1	0.00195	0.8	9
Pkinase	Rad50_zn_hook	1	0.00195	0.8	9
RRM_1	TPR	1	0.00781	0.8	7
Metallophos	WD40	0.999	0.00195	2	9
CBS	Pkinase	0.999	0.00391	3.3	8
Ank	zf-C2H2	0.997	0.00781	0.6	7
SH3_1	WH1	0.994	0.004	2	0
AAA	Proteasome	0.994	0.00781	2	7
HSP70	zf-C2H2	0.994	0.00781	1.1	7
Dynein_light	zf-C2H2	0.994	0.00781	0.5	7
Peptidase_C1	RRM_1	0.991	0.00391	0.3	8
I-set	PDGF	0.978	0.004	3.4	0
RNA_pol_L	RNA_pol_Rpb1_1	0.974	0.002	1.3	0
RNA_pol_L	RNA_pol_Rpb1_5	0.974	0.002	1.3	0
RNA_pol_L	RNA_pol_Rpb2_1	0.973	0	0.5	0
RNA_pol_L	RNA_pol_Rpb2_2	0.973	0	0.5	0
RNA_pol_L	RNA_pol_Rpb2_3	0.973	0	0.5	0
RNA_pol_L	RNA_pol_Rpb2_7	0.973	0	0.5	0
GTP_EFTU_D2	zf-C3HC4	0.969	0.005	0.5	0
HECT	zf-C4	0.957	0.007	0.4	0
Myosin_head	Pkinase	0.955	0	2.7	0
Hist_deacetyl	RB_A	0.945	0.002	1.2	0
Hist_deacetyl	RB_B	0.945	0.002	1.1	0
Ribonuc_red_lgN	Ribonuc_red_sm	0.942	0.002	1.2	0
Ribonuc_red_lgC	Ribonuc_red_sm	0.942	0.002	1.1	0
Hormone_recep	bZIP	0.924	0.006	0.5	0
SH3_1	VHS	0.923	0.007	2.7	0
LSM	RNase_PH	0.92	0.009	2	3
RNA_pol_A_bac	RNA_pol_Rpb2_1	0.901	0	0.5	0
RNA_pol_A_bac	RNA_pol_Rpb2_2	0.901	0	0.5	0
RNA_pol_A_bac	RNA_pol_Rpb2_3	0.901	0	0.5	0
RNA_pol_A_bac	RNA_pol_Rpb2_7	0.901	0	0.5	0
RNA_pol_Rpb1_4	RNA_pol_Rpb6	0.9	0.008	0.8	0
Myosin_head	WD40	0.896	0	1.7	0
Rad52_Rad22	tRNA_anti	0.895	0.004	0.8	2
PAS	zf-C4	0.891	0.003	2.1	0
GST_N	Pkinase	0.881	0	0.3	0
RNA_pol_L	RNA_pol_Rpb2_5	0.879	0	0.5	0
adh_short	vATP-synt_AC39	0.877	0.009	0.8	3
RHD	zf-C2H2	0.875	0	2.9	0
GTP_EFTU_D2	SH3_1	0.871	0.003	0.3	0
